# Supplementary material for: Wood stock in neotropical streams: Quantifying and comparing instream wood among biomes and regions
Source: PLoS One. 2022 Oct 5;17(10):e0275464. doi: 10.1371/journal.pone.0275464 (PMC9534444; doi:10.1371/journal.pone.0275464)
Supplement: S1 Dataset — (XLSX) [file pone.0275464.s005.xlsx]

## Sheet: Sheet1
Site	Region	Country	Zone	Biome	Vegetation_type	C1W_MSQ	C1W_100MSQ	log_C1W_100MSQ	C1WM100	log_C1WM100	V1W_MSQ	V1W_100MSQ	log_V1W_100MSQ	V1WM100	log_V1WM100	REACHLEN	RP100	SINU	XWIDTH	XBKF_H	XBKF_W	log_XBKF_W	XDEPTH_T	BKF_DEPTH	log_BKF_DEPTH	XCMGW	sqrt_XCMGW	Dgm	LRBS	X_SLOPE	Qbf	QLow_cl	CAT_ELEV	CAT_AREA	CAT_SLO	W1_HALL	Precip	Humid	Temp	CAT_FOR	LW_DIAM	LW_LENGTH	BKF_DEPTH	Str_pwr	LW_immob1	log_LW_immob1	LW_immob2
FW08AL001	SAP	USA	Temperate	BroadDecFor	Forest	0.0168882	1.68882	0.429562	6.26398	0.861175	0.00335351	0.335351	-0.36116	1.24385	0.0982448	223.5	5.46598	1.1255	2.72	0.363636	3.70909	0.569267	10.5133	0.46877	-0.32904	1.01591	1.00792	14.1723	-0.486175	0.0173381	0.792209	0.00515951	183.244	0.9864	5.82246	0	1476	69	17.2401	90.4197	0.204009	3.35963	0.46877	134.607	0.905782	0.280073	0.435201
FW08AL002	SAP	USA	Temperate	BroadDecFor	Forest	0.00182652	0.182652	0.0728571	3.15657	0.618735	0.00143565	0.143565	-0.613385	2.48106	0.396384	316.8	20.4075	1.04817	9.12	0.818182	17.2818	1.23759	36.84	1.18658	0.0742977	0.514773	0.717477	17.2834	-0.482661	0.00684722	14.315	0.187494	231.278	19.7775	4.39635	3.72733	1438	69.4063	17.2181	27.1945	0.259456	4.47746	1.18658	960.577	0.259085	0.100055	0.218658
FW08AL004	SAP	USA	Temperate	BroadDecFor	Forest	0.00854462	0.854462	0.268218	4.62963	0.75048	0.00310325	0.310325	-0.386872	1.6814	0.228246	237.6	25.047	1.04362	4.4	0.6	5.41818	0.733854	44.6	1.046	0.0195317	1.18068	1.08659	0.790348	-1.18891	0.00177778	1.28535	0.070599	254.627	10.2771	7.03704	1.87122	1444.53	69	15.9593	64.8218	0.228703	3.36674	1.046	22.3936	0.621377	0.209884	0.218645
FW08AL006	SAP	USA	Temperate	BroadDecFor	Forest	0.0116935	1.16935	0.33633	11.1833	1.08576	0.001387	0.1387	-0.622147	1.32648	0.125962	277.2	14.6863	1.04144	8.625	0.618182	9.56364	0.980623	26.1	0.879182	-0.0559213	1.03636	1.01802	21.9603	0.336167	0.00186905	2.1271	0.0413256	212.634	26.1252	2.46317	0.462127	1430.37	69	16.9065	80.474	0.218372	3.1268	0.879182	38.9614	0.326947	0.122854	0.248381
FW08AL007	SAP	USA	Temperate	BroadDecFor	Forest	0.0151007	1.51007	0.399685	6.04027	0.847589	0.00564429	0.564429	-0.177551	2.25772	0.355589	149	4.57463	1.06953	2.365	0.718182	4	0.60206	8.40667	0.802248	-0.0956911	0.721591	0.849465	302.852	0.320491	0.0135667	4.17144	0.00224006	208.625	0.8766	6.46411	0.340909	1533.42	69	15.8467	46.2012	0.268423	3.98541	0.802248	554.607	0.996352	0.300237	0.334588
FW08AL008	SAP	USA	Temperate	BroadDecFor	Forest	0.00149444	0.149444	0.0604879	0.671141	0.223013	8.67e-05	0.00867	-0.96389	0.0389262	-1.31046	149	8.8694	1.04056	2.955	0.4	4.49091	0.652334	17.7	0.577	-0.238824	1.07386	1.03627	22.9465	-0.0302013	0.0080881	0.849067	0.0133489	325.636	10.9251	8.23524	3.08335	1419.94	68.0504	15.4764	89.2495	0.173205	2.73861	0.577	67.2999	0.609813	0.206775	0.300182
FW08AL009	SAP	USA	Temperate	BroadDecFor	Forest	0.011558	1.1558	0.333609	10.8225	1.07271	0.00161658	0.161658	-0.582266	1.51371	0.182902	277.2	26.4294	1.17213	8.01	0.627273	9.36364	0.971445	49.48	1.12207	0.050021	1.14432	1.06973	1.6959	-0.894679	0.00191865	2.75636	0.17736	159.262	18.3564	2.1678	0.0681818	1478.14	69	17.2429	81.3885	0.226458	3.18244	1.12207	51.8273	0.339873	0.127064	0.201821
FW08AL011	SAP	USA	Temperate	BroadDecFor	Forest	0.0090141	0.90141	0.279076	2.01342	0.47906	0.000522818	0.0522818	-0.817352	0.116779	-0.896954	149	11.2761	1.10071	1.869	0.461818	2.23364	0.349012	17.4733	0.636552	-0.196166	1.17841	1.08555	2.33138	-0.718764	0.00353333	0.309399	0.00435421	504.915	2.4561	5.46721	0.0303045	1549.5	68.0055	14.0401	51.1176	0.173205	2.73861	0.636552	10.7135	1.22608	0.34754	0.272099
FW08AL013	SAP	USA	Temperate	BroadDecFor	Forest	0.0279245	2.79245	0.57892	10.7383	1.0696	0.00161962	0.161962	-0.581761	0.622819	-0.198721	149	12.8896	1.1643	2.775	0.427273	3.84545	0.584948	19.9467	0.626739	-0.202913	0.878409	0.937235	1.80726	-1.14011	0.00850952	0.699865	0.0135558	291.559	3.3768	4.6053	1.04545	1409.51	68	15.9332	74.1504	0.173205	2.73861	0.626739	58.3641	0.712169	0.233547	0.276359
FW08AL018	SAP	USA	Temperate	BroadDecFor	Forest	0.0294484	2.94484	0.596029	17.5084	1.26737	0.00984143	0.984143	0.0350867	5.85118	0.767985	148.5	7.63219	1.08866	3.17	0.627273	5.94545	0.774185	18.14	0.808673	-0.0922272	1.525	1.23491	4.86007	-0.979491	0.00768148	3.48511	0.0165129	198.285	6.462	4.10028	0	1419.98	69	16.9684	69.8311	0.265024	3.44782	0.808673	262.354	0.579909	0.198632	0.327727
FW08AL019	CPL	USA	Temperate	TempConFor	Forest	0.00182285	0.182285	0.0727223	0.671141	0.223013	0.000105725	0.0105725	-0.956353	0.0389262	-1.31046	149	24.9047	1.14827	2.68	0.4	3.68182	0.566062	31.68	0.7168	-0.144602	0.680682	0.825034	0.241212	-0.608185	0.000435714	0.13213	0.00728615	102.877	4.6053	3.74072	2.22732	1441.34	70	17.3055	92.0554	0.173205	2.73861	0.7168	0.564196	0.743821	0.241502	0.241637
FW08AL027	CPL	USA	Temperate	TempConFor	Forest	0.0585202	5.85202	0.835819	17.4497	1.26599	0.0180175	1.80175	0.279153	5.37248	0.730983	149	7.39182	1.25515	0.83	0.663636	2.98182	0.474481	8.44	0.748036	-0.126077	0.970455	0.985117	0.0579665	-3.29916	0.021531	2.2797	0.000642866	58.3628	2.9223	2.22251	0.113636	1429.7	70	17.9099	77.3317	0.268525	4.03744	0.748036	481.023	1.35402	0.37181	0.358973
FW08AL030	CPL	USA	Temperate	TempConFor	Forest	0.0325701	3.25701	0.629104	16.1074	1.23318	0.0072387	0.72387	-0.0841414	3.57987	0.555078	149	7.15992	1.44382	3.56842	0.309091	4.94545	0.694206	15.38	0.462891	-0.334521	0.905682	0.951673	0.34641	-1.97889	0.0130357	0.689799	0.015306	142.244	21.2391	1.6363	0.0681818	1402.86	70	18.015	79.8372	0.232304	3.36777	0.462891	88.1218	0.680983	0.225563	0.501855
FW08AL032	CPL	USA	Temperate	TempConFor	Forest	0.00682261	0.682261	0.225893	15.3199	1.21272	0.00125941	0.125941	-0.646005	2.82795	0.453004	594	37.2098	1.61711	15.775	0.909091	22.4545	1.3513	69.52	1.60429	0.205283	0.745455	0.863397	1.9262	-0.687378	0.000765185	9.63751	0.48195	239.448	220.062	1.04758	0.280305	1532.25	69.4567	15.6833	59.7086	0.244368	3.42457	1.60429	72.2699	0.152511	0.0616452	0.152322
FW08AL033	SAP	USA	Temperate	BroadDecFor	Forest	0.0612526	6.12526	0.852801	12.7517	1.13836	0.0039524	0.39524	-0.305184	0.822819	-0.0794495	149	2.59759	1.33051	0.540526	0.5	2.08182	0.318443	3.85235	0.538523	-0.268795	1.20227	1.09648	0.367464	-1.84326	0.00419286	0.625621	3.89916e-05	230.897	0.8055	5.88724	0	1411.44	69	16.0937	87.2748	0.183596	2.80604	0.538523	25.7068	1.34788	0.370676	0.340924
FW08AL034	CPL	USA	Temperate	TempConFor	Forest	0.067617	6.7617	0.889957	46.7172	1.67867	0.014308	1.4308	0.184918	9.88552	0.995439	237.6	27.4961	1.02284	6.04	0.527273	6.90909	0.839421	60.71	1.13437	0.0547558	1.29886	1.13968	0.0128969	0.96643	0	0	0	72.3839	292.171	0.318296	0.0606091	1609.12	70.4407	18.3965	69.5685	0.283478	3.45419	1.13437	0	0.499949	0.176077	0.249898
FW08AL036	CPL	USA	Temperate	TempConFor	Forest	0.0503018	5.03018	0.78033	22.7273	1.37525	0.00689694	0.689694	-0.102541	3.11616	0.495011	158.4	15.8656	1.01576	3.45	0.581818	4.51818	0.654964	27.28	0.854618	-0.0682279	1.04659	1.02303	0.397006	-1.99486	0.00669097	1.60978	0.0333035	160.541	5.9814	2.67972	0.143941	1518.98	68	15.9591	63.9633	0.206109	2.95213	0.854618	105.556	0.65339	0.218375	0.241171
FW08AL046	SAP	USA	Temperate	BroadDecFor	Forest	0.0343374	3.43374	0.646771	14.7651	1.1977	0.0398611	3.98611	0.61131	17.1403	1.23427	149	8.44616	1.12636	2.185	0.790909	4.3	0.633468	19.0133	0.981042	-0.00831221	0.863636	0.92932	0.25122	-2.37118	0.00562143	3.34436	0.00951452	239.127	6.1407	2.4187	0	1383.24	68	16.627	72.0064	0.333782	4.84187	0.981042	184.241	1.12602	0.327567	0.340232
FW08AL047	CPL	USA	Temperate	TempConFor	Forest	0.0157554	1.57554	0.410869	4.69799	0.755721	0.00562244	0.562244	-0.178982	1.67651	0.226989	149	10.4303	1.13771	1.725	0.518182	2.98182	0.474481	15.1333	0.669515	-0.17424	0.490909	0.700649	0.334602	-1.63636	0.00330238	0.493234	0.00259747	111.83	3.2625	3.53861	2.24247	1478.25	70	17.2656	64.7724	0.263016	4.16366	0.669515	15.9627	1.39635	0.37955	0.392846
FW08AL051	CPL	USA	Temperate	TempConFor	Forest	0.0219555	2.19555	0.504546	10.7383	1.0696	0.0028501	0.28501	-0.414528	1.39396	0.147355	149	7.29718	1.17494	1.86	0.409091	4.89091	0.68939	10.58	0.514891	-0.288285	0.963095	0.981374	27.3069	0.0972968	0.00796905	0.748342	0.00191681	107.378	1.845	4.03482	0	1421.22	70	17.8305	84.0976	0.197883	2.89875	0.514891	58.443	0.592682	0.202129	0.38432
FW08AR001	CPL	USA	Temperate	TempConFor	Forest	0.0279945	2.79945	0.579721	19.5707	1.31325	0.00259265	0.259265	-0.444585	1.8125	0.260668	158.4	13.8485	1.03021	4.6375	0.327273	6.99091	0.844534	21.54	0.542673	-0.265462	0.535227	0.731592	0.372068	-0.964402	0.00154722	0.322969	0.0115565	111.18	48.7233	1.11424	0.939423	1236.45	68	15.258	46.1754	0.205048	2.94525	0.542673	4.8971	0.421296	0.152685	0.377848
FW08AR002	CPL	USA	Temperate	TempConFor	Forest	0.00823045	0.823045	0.260797	5.05051	0.781792	0.000477366	0.0477366	-0.830512	0.292929	-0.518659	158.4	10.2219	6.53208	3.07895	0.27	6.13636	0.787911	17.5055	0.445055	-0.351586	0.785227	0.886131	0.014785	-1.19153	0.000355903	0.0947273	0.00249121	73.0811	18.477	0.415649	0	1276.7	69	16.4189	44.905	0.173205	2.73861	0.445055	0.330394	0.446292	0.160256	0.389177
FW08AR004	SAP	USA	Temperate	BroadDecFor	Forest	0.028035	2.8035	0.580183	20.1342	1.32499	0.00290069	0.290069	-0.408859	2.08322	0.320815	149	11.3254	1.13872	3.37	0.472727	7.18182	0.856234	28.7568	0.760295	-0.119018	0.954545	0.977008	21.4127	-0.501171	0.015351	3.59763	0.0781856	449.074	3.0753	9.319	0	1558.65	66.9034	15.4875	97.1905	0.245594	3.20836	0.760295	541.225	0.446733	0.160388	0.323024
FW08AR006	SAP	USA	Temperate	BroadDecFor	Forest	0.000505418	0.0505418	0.0214133	0.631313	0.212537	6.07e-05	0.00607	-0.974407	0.0757576	-1.06673	316.8	11.2353	1.04076	9.26	0.290909	12.4909	1.09659	33.97	0.630609	-0.20024	0.904545	0.951076	110.093	0.822262	0.00437847	1.87809	0.19713	159.268	32.4729	2.26627	0.6667	1221.98	66.4154	14.939	86.4915	0.271917	3.37917	0.630609	80.5869	0.270531	0.103985	0.431197
FW08AR007	SAP	USA	Temperate	BroadDecFor	Forest	0.00189935	0.189935	0.0755233	5.83965	0.835034	0.000535155	0.0535155	-0.813848	1.64536	0.218892	633.6	32.5062	1.30368	20.435	0.883636	30.7455	1.48778	65.2989	1.53662	0.186568	0.769643	0.877293	2.32323	-1.06981	0.00255469	23.6452	1.05168	270.362	234.957	3.33999	0.0773821	1365.48	65.6755	15.8357	84.3655	0.267357	3.90729	1.53662	591.98	0.127085	0.0519567	0.17399
FW08AR008	CPL	USA	Temperate	TempConFor	Forest	0.00440044	0.440044	0.158376	2.0202	0.480036	0.00043711	0.043711	-0.84251	0.200673	-0.67639	148.5	14.3921	1.43333	2.56	0.590909	4.59091	0.661899	20.65	0.797409	-0.0983188	0.893182	0.945083	2.21405	-0.810814	0.00302815	0.973411	0.00759403	99.695	3.0879	2.2216	0	1369.24	68	16.7589	89.0702	0.239013	3.16565	0.797409	28.8868	0.689548	0.227771	0.299737
FW08AR009	CPL	USA	Temperate	TempConFor	Forest	0	0	0	0	0	0	0	-1	0	-2	158.4	12.4109	1.33809	6.71	0.681818	11.3364	1.05447	31.99	1.00172	0.000745557	0.720455	0.848796	0.890033	-1.70962	0.00538542	7.49217	0.120322	121.43	11.6847	1.27506	0.992432	1384.27	68	16.7673	67.2803	0	0	1.00172	395.415	0	0	0
FW08AR013	CPL	USA	Temperate	TempConFor	Forest	0.00487136	0.487136	0.172351	1.34228	0.369639	0.000282539	0.0282539	-0.891929	0.0778523	-1.05625	149	5.81727	1.32823	0.85	0.636364	2.75545	0.440193	6.62	0.702564	-0.153314	1.27159	1.12765	2.04474	-0.460964	0.00083631	0.4478	7.91943e-05	71.8335	2.0871	1.20237	0.33335	1395.6	69	16.9626	95.087	0.173205	2.73861	0.702564	3.67009	0.993888	0.299701	0.246533
FW08AR020	SAP	USA	Temperate	BroadDecFor	Forest	0.00616012	0.616012	0.208445	4.9505	0.774553	0.00092525	0.092525	-0.715513	0.743564	-0.12288	303	14.7347	1.0837	6.78421	0.363636	8.03636	0.90506	39.1064	0.7547	-0.122226	0.878409	0.937235	78.4831	0.0209745	0.0174	3.36027	0.355263	161.856	31.1058	2.17443	0.545482	1408.78	67	16.2424	83.2677	0.213903	3.19924	0.7547	572.994	0.398095	0.145537	0.283428
FW08AR025	SAP	USA	Temperate	BroadDecFor	Forest	0.00849618	0.849618	0.267082	9.09091	1.00393	0.000551307	0.0551307	-0.809302	0.589899	-0.221922	198	52.5295	1.14288	7.8975	0.5	10.7	1.02938	65.92	1.1592	0.0641584	0.45	0.67082	5.57947	-0.129613	0.00165278	1.79889	0.223082	253.369	117.008	0.917455	0.765177	1177.43	65.6437	14.4317	54.3581	0.184173	2.80979	1.1592	29.137	0.262597	0.101265	0.158879
FW08AR027	CPL	USA	Temperate	TempConFor	Forest	0.010306	1.0306	0.307623	5.38721	0.805311	0.000952013	0.0952013	-0.709517	0.497643	-0.294442	148.5	21.4699	1.01854	3.5	0.418182	5.22727	0.718275	31.6	0.734182	-0.134196	0.313636	0.560032	0.00774597	-2.49382	0.0018037	0.467076	0.0217897	66.1854	9.0081	0.188389	1.72731	1264.63	68	16.0762	19.0212	0.197883	2.89875	0.734182	8.25617	0.554544	0.191603	0.269529
FW08AR031	SAP	USA	Temperate	BroadDecFor	Forest	0	0	0	0	0	0	0	-1	0	-2	475.2	25.1905	1.62497	16.3286	0.6875	15.2409	1.18301	56.942	1.25692	0.0993077	0.638333	0.798958	78.3293	0.453774	0.00315476	8.59784	0.75454	226.032	428.089	1.03195	0.229169	1301	66.9978	15.6315	54.7875	0	0	1.25692	265.816	0	0	0
FW08AR035	SAP	USA	Temperate	BroadDecFor	Forest	0	0	0	0	0	0	0	-1	0	-2	277.2	13.0588	1.03464	5.785	1.06364	11.6545	1.0665	25.86	1.32224	0.121309	0.848864	0.921338	229.159	-0.19498	0.0224194	36.1684	0.103444	492.67	8.2098	9.09479	0	1324.03	68	14.1613	98.1101	0	0	1.32224	7946.58	0	0	0
FW08AR044	SAP	USA	Temperate	BroadDecFor	Forest	0.00533678	0.533678	0.185734	2.01342	0.47906	0.000798739	0.0798739	-0.745032	0.301342	-0.506762	149	10.6967	1.25404	2.0105	0.581818	3.77273	0.576655	18.16	0.763418	-0.117238	0.860227	0.927484	0.915907	-1.21157	0.00261476	0.834626	0.00475792	129.749	1.7703	5.34999	0.734855	1218.97	67	16.1075	38.1124	0.239013	3.16565	0.763418	21.387	0.839089	0.264603	0.313083
FW08AR069	SAP	USA	Temperate	BroadDecFor	Forest	0.00146933	0.146933	0.0595382	1.5949	0.41412	8.52e-05	0.00852	-0.96449	0.092504	-0.989259	188.1	11.7353	1.14202	4.67	0.681818	10.8545	1.03561	31.79	0.999718	-0.000122409	0.502273	0.708712	3.67042	-0.948832	0.0042386	6.63416	0.0764039	207.152	13.6998	3.25661	0.363655	1170.54	65	14.8356	67.1445	0.173205	2.73861	0.999718	275.571	0.252301	0.0977087	0.173254
FW08AR070	SAP	USA	Temperate	BroadDecFor	Forest	0.00727345	0.727345	0.237379	2.68456	0.566386	0.000647337	0.0647337	-0.783218	0.238926	-0.603929	149	21.9969	1.26418	3.565	0	3.69091	0.567133	36.3467	0.363467	-0.439535	0.615909	0.784799	1.14439	-0.731946	0.00771855	0.0724801	0.0700076	177.76	2.5425	2.68731	0.636395	1248.33	67.2981	15.4929	16.5842	0.222561	3.05889	0.363467	5.48252	0.828764	0.262158	0.612329
FW08AR072	CPL	USA	Temperate	TempConFor	Forest	0.093831	9.3831	1.01633	35.5705	1.56313	0.0152077	1.52077	0.209721	5.7651	0.76156	149	39.7143	1.89757	6.5725	0.31	3.79091	0.578743	56.7534	0.877534	-0.0567359	0.572727	0.756787	0.0443573	-1.45361	0.000671429	0.211837	0.0926593	59.1124	1.2942	1.49495	0.363655	1384	69	17.2834	69.4715	0.233492	3.24106	0.877534	1.39389	0.854957	0.268334	0.266077
FW08AR073	SAP	USA	Temperate	BroadDecFor	Forest	0.00869025	0.869025	0.271615	7.07071	0.906912	0.00301924	0.301924	-0.395856	2.45657	0.392093	198	10.3403	1.02075	5.135	0.627273	8.13636	0.91043	20.08	0.828073	-0.0819315	1.16477	1.07925	77.8649	0.248683	0.00693333	3.87502	0.0277984	365.935	9.5202	4.60458	0	1096.22	67.3663	14.2043	65.2486	0.275818	4.03617	0.828073	263.294	0.496066	0.174951	0.333084
FW08AR080	SAP	USA	Temperate	BroadDecFor	Forest	0.000631313	0.0631313	0.0265869	1.37741	0.376104	0.000440341	0.0440341	-0.841535	0.960744	-0.0128954	435.6	23.39	1.07446	14.145	0.890909	21.8182	1.33882	41.99	1.31081	0.117539	1.07727	1.03792	149.068	0.442603	0.00505051	18.9408	0.336434	515.792	74.8242	4.00331	0.0303045	1339.84	66.0382	14.2983	92.7278	0.286162	4.90628	1.31081	937.475	0.224871	0.0880905	0.218309
FW08AR084	CPL	USA	Temperate	TempConFor	Forest	0.00239051	0.239051	0.0930893	1.26263	0.354613	0.000237458	0.0237458	-0.90747	0.125421	-0.868314	237.6	19.2164	1.01426	4.185	0.327273	5.28182	0.722783	29.97	0.626973	-0.202751	0.793182	0.890608	3.28582	-0.156831	0.00185648	0.320135	0.024619	126.283	5.13	1.43132	1.84856	1383.82	68	16.7382	76.3509	0.239013	3.16565	0.626973	5.82439	0.599349	0.203943	0.381218
FW08AR088	CPL	USA	Temperate	TempConFor	Forest	0.0576333	5.76333	0.830161	14.094	1.1788	0.00974277	0.974277	0.0311163	2.38255	0.378861	149	16.8388	1.75622	1.66	0.4	2.44545	0.38836	20.3933	0.603933	-0.219011	0.681818	0.825723	0.420628	-1.06327	0.00185	0.144684	0.00317854	69.7025	1.3419	3.13825	2.0001	1390.37	69	17.3316	91.6164	0.23988	3.31165	0.603933	2.62313	1.35421	0.371845	0.397196
FW08AR093	CPL	USA	Temperate	TempConFor	Forest	0	0	0	0	0	0	0	-1	0	-2	149	11.6059	1.00109	2.52222	0.39	4.24727	0.62811	33.0725	0.720725	-0.142231	0.301136	0.548759	0.00774597	-2.08791	0.000592593	0.348518	0.0176547	34.4673	3.2022	0.319934	1.14286	1426.71	72	17.7867	7.60752	0	0	0.720725	2.02398	0	0	0
FW08AR094	CPL	USA	Temperate	TempConFor	Forest	0.0364271	3.64271	0.666771	10.0671	1.04403	0.00583804	0.583804	-0.165068	1.61342	0.210432	149	18.4172	1.51471	1.645	0.363636	2.76364	0.441481	24.2267	0.605903	-0.217597	0.490909	0.700649	0.479664	-1.49706	0.00573571	0.271496	0.00892118	80.7795	1.8684	1.8608	1.40158	1366.88	68	16.7186	75.9152	0.213903	3.19924	0.605903	15.2608	1.15762	0.333975	0.353032
FW08AR099	SAP	USA	Temperate	BroadDecFor	Forest	0.000454219	0.0454219	0.0192916	0.561167	0.193449	2.63e-05	0.00263	-0.988726	0.0325477	-1.37112	356.4	23.1172	1.5119	9.36	0.627273	12.3545	1.09183	48.03	1.10757	0.0443723	1.75341	1.32416	250.26	0.534851	0.00871667	8.36233	0.452002	522.515	25.5186	4.49016	0.317462	1291.39	67.7266	13.9768	75.1181	0.173205	2.73861	1.10757	714.338	0.221668	0.0869534	0.156383
FW08AR111	SAP	USA	Temperate	BroadDecFor	Forest	0.00503928	0.503928	0.177227	1.34228	0.369639	0.000292278	0.0292278	-0.888644	0.0778523	-1.05625	149	5.84424	1.53914	1.43	0.4	2.66364	0.425475	14.15	0.5415	-0.266402	0.920455	0.959403	1.77565	-1.36639	0.0122167	0.723698	0.00559291	163.631	2.1762	5.18278	1.1894	1277.93	67	16.121	26.2614	0.173205	2.73861	0.5415	86.6435	1.02815	0.3071	0.319862
FW08AR112	SAP	USA	Temperate	BroadDecFor	Forest	0.0301092	3.01092	0.603244	11.6331	1.10151	0.00443127	0.443127	-0.265099	1.71208	0.236053	447	7.94344	1.08479	4.2	0	3.86364	0.586996	18.5533	0.185533	-0.731578	0.873864	0.934807	52.5169	1.50498	0.00409048	0.0155673	0.0169226	411.6	4.3524	11.1188	0	1499.28	65	15.6824	99.2349	0.230854	3.22609	0.185533	0.624042	0.834988	0.263633	1.24427
FW08AR114	SAP	USA	Temperate	BroadDecFor	Forest	0.00194932	0.194932	0.0773431	2.52525	0.54719	0.00120565	0.120565	-0.656463	1.56187	0.196416	316.8	29.9783	1.08897	9.11	0.673636	12.9545	1.11242	49.76	1.17124	0.0686445	0.720455	0.848796	15.9507	0.0530521	0.00227396	4.26916	0.200754	157.634	12.8664	2.0591	0.0984864	1385.78	67.0264	16.4837	87.2692	0.356635	5.00493	1.17124	95.1373	0.386345	0.141871	0.304494
FW08AR124	SAP	USA	Temperate	BroadDecFor	Forest	0.0482825	4.82825	0.765538	28.9256	1.47604	0.00715424	0.715424	-0.0886164	4.28604	0.633069	217.8	30.1045	1.46429	4.95294	0.318182	5.99091	0.777493	40.7955	0.726136	-0.138982	0.748864	0.865369	2.27984	-1.18753	0.0156667	1.13278	0.151437	211.287	5.733	4.11221	1.06819	1194.7	66	16.1911	40.471	0.226767	3.13298	0.726136	173.919	0.522955	0.182687	0.312293
FW08AR133	SAP	USA	Temperate	BroadDecFor	Forest	0.000452997	0.0452997	0.0192408	0.36075	0.133778	2.63e-05	0.00263	-0.988726	0.0209235	-1.50971	277.2	11.7351	2.00076	8.135	0	7.96364	0.901111	41.5556	0.415556	-0.381371	0.597727	0.773128	85.9922	0.276106	0.029124	0.7964	0.813538	151.7	16.5528	1.9389	0	1226.98	66.8131	15.3621	61.4452	0.173205	2.73861	0.415556	227.305	0.34389	0.128364	0.416804
FW08AR141	CPL	USA	Temperate	TempConFor	Forest	0.000456121	0.0456121	0.0193706	0.505051	0.177551	2.65e-05	0.00265	-0.988641	0.0292929	-1.40569	396	4.87128	1.00358	9.95	4.06364	11.0727	1.04425	43.39	4.49754	0.652975	0.425	0.65192	0.440505	-1.88984	0.000315278	68.8155	0.252526	43.6101	84.3489	0.123033	0.697005	1352.58	70.3167	17.4288	4.57421	0.173205	2.73861	4.49754	212.621	0.24733	0.0959812	0.0385111
FW08AR142	SAP	USA	Temperate	BroadDecFor	Forest	0	0	0	0	0	0	0	-1	0	-2	149	3.13779	1.02711	1.4545	0.481818	6.28182	0.798085	10.5133	0.586952	-0.231398	1.11136	1.05421	44.4963	-0.611323	0.030721	5.96665	0.00602942	291.958	0.5508	16.7383	0.303045	1450.08	67	16.0822	93.3007	0	0	0.586952	1796.35	0	0	0
FW08AR145	CPL	USA	Temperate	TempConFor	Forest	0	0	0	0	0	0	0	-1	0	-2	149	45.1516	1.00013	4.615	0	3.21818	0.507611	90.28	0.9028	-0.0444084	0	0	0.00774597	-2.04383	0.00069277	0.181116	0.259727	84.5826	1.7865	0.11272	1.06818	1221.27	68	15.1988	0.352645	0	0	0.9028	1.22962	0	0	0
FW08AR146	SAP	USA	Temperate	BroadDecFor	Forest	0.00137787	0.137787	0.0560608	1.12233	0.326814	0.000174645	0.0174645	-0.930093	0.142256	-0.817426	356.4	26.5572	1.37666	6.83684	5.24545	8.14545	0.910915	42.6768	5.67222	0.753753	0.898864	0.948084	9.45905	-1.67894	0.00554784	283.989	0.160918	137.565	20.3301	2.031	1.09096	1389.56	67.3082	16.431	73.766	0.222561	3.05889	5.67222	15440.1	0.375534	0.138471	0.039237
FW08AR147	SAP	USA	Temperate	BroadDecFor	Forest	0.00668378	0.668378	0.222294	6.31313	0.864103	0.000571463	0.0571463	-0.803696	0.539773	-0.259817	158.4	11.437	1.35558	4.68333	0.427273	9.44545	0.975223	25.18	0.679073	-0.168084	0.827273	0.909545	8.36222	-0.723751	0.0130389	3.04554	0.0656867	176.54	2.0376	6.70714	0.681818	1380.59	67.0283	16.1435	99.4258	0.192947	2.86672	0.679073	389.163	0.303503	0.115112	0.284134
FW08AR148	SAP	USA	Temperate	BroadDecFor	Forest	0.0383509	3.83509	0.684405	10.7383	1.0696	0.00222435	0.222435	-0.491557	0.622819	-0.198721	149	7.33033	1.09428	2.155	4.17273	2.8	0.447158	17.02	4.34293	0.637783	0.71375	0.844837	37.5064	-1.60561	0.0258714	113.801	0.0179536	279.39	0.6993	19.3264	0.770403	1516.67	66	15.7934	80.4376	0.173205	2.73861	4.34293	28853.1	0.978076	0.296243	0.0398821
FW08AR151	CPL	USA	Temperate	TempConFor	Forest	0	0	0	0	0	0	0	-1	0	-2	149	9.41842	1.0236	2.365	0.281818	6.01818	0.779465	21.8067	0.499885	-0.30113	0.0613636	0.247717	0.00774597	-1.97361	0.000871429	0.22548	0.00644151	54.35	12.3336	0.31645	1.34091	1332.95	69.0088	16.932	9.15791	0	0	0.499885	1.9256	0	0	0
FW08AR153	SAP	USA	Temperate	BroadDecFor	Forest	0.0032236	0.32236	0.12135	3.6075	0.663466	0.000186969	0.0186969	-0.925561	0.209235	-0.65909	277.2	18.8109	1.04695	9.29474	0.518182	11.1909	1.04887	44.96	0.967782	-0.0142225	0.679545	0.824345	66.4161	0.693295	0.00219643	2.96259	0.218232	253.238	21.7584	3.26124	0.212132	1138.22	66.5307	14.3211	59.952	0.173205	2.73861	0.967782	63.7697	0.244718	0.0950708	0.178971
FW08AR161	CPL	USA	Temperate	TempConFor	Forest	0.038416	3.8416	0.684989	15.4362	1.2158	0.00222813	0.222813	-0.491049	0.895302	-0.0432065	149	2.33985	1.00258	2.485	0.281818	4.01818	0.60403	8.20667	0.363885	-0.439036	0.602273	0.776062	0.302064	-1.20971	0.00204286	0.271522	0.00151783	111.316	3.4578	3.05214	0.8788	1233.81	68	15.4314	45.5492	0.173205	2.73861	0.363885	5.43588	0.681555	0.225711	0.475989
FW08AR177	SAP	USA	Temperate	BroadDecFor	Forest	0.0274209	2.74209	0.573114	8.72483	0.987882	0.00418907	0.418907	-0.28491	1.33289	0.128039	149	2.80585	1.0419	1.47	0.2375	3.18182	0.502675	5.61333	0.293633	-0.532195	0.906818	0.95227	87.2412	0.608675	0.0119167	0.222125	0.00055019	396.163	1.7604	2.30645	0.515177	1185.66	66	13.9842	16.82	0.220165	3.2701	0.293633	25.9405	1.02775	0.307014	0.749795
FW08AR179	SAP	USA	Temperate	BroadDecFor	Forest	0.00303185	0.303185	0.115006	1.34228	0.369639	0.000175847	0.0175847	-0.929649	0.0778523	-1.05625	149	5.59121	1.12412	2.1	0.218182	4.42727	0.646136	8.34	0.301582	-0.520595	0.635227	0.797011	5.06005	-0.177014	0.0069389	0.148219	0.00121046	235.945	6.6888	3.31603	0.33335	1298.93	68	15.4071	72.605	0.173205	2.73861	0.301582	10.0791	0.618578	0.209134	0.574322
FW08AR188	SAP	USA	Temperate	BroadDecFor	Forest	0.00212713	0.212713	0.0837579	2.86195	0.586807	0.000497122	0.0497122	-0.824743	0.668855	-0.168223	594	39.3602	1.12204	11.3842	0.4	13.4545	1.12887	46.8941	0.868941	-0.0610096	0.707955	0.8414	76.0105	0.743851	0.00419526	1.85727	0.223786	263.562	31.5144	6.99251	1.18182	1285.03	65.0092	15.9516	83.3276	0.279865	3.77756	0.868941	76.3588	0.280764	0.107469	0.322076
FW08AR218	CPL	USA	Temperate	TempConFor	Forest	0.000852079	0.0852079	0.0355129	0.631313	0.212537	4.94e-05	0.00494	-0.979059	0.0366162	-1.33146	158.4	28.9529	1.25488	6.72222	0.28	7.40909	0.869765	39.5222	0.675222	-0.170553	0.24375	0.49371	0.0113273	-2.09237	0.00140625	0.347517	0.0580351	69.6349	25.7472	0.188979	3.20461	1262.63	68	15.745	0	0.173205	2.73861	0.675222	4.78921	0.369629	0.136603	0.256516
FW08AR236	SAP	USA	Temperate	BroadDecFor	Forest	0.00745712	0.745712	0.241973	2.01342	0.47906	0.000432513	0.0432513	-0.843901	0.116779	-0.896954	149	8.56938	1.64071	1.655	0.19	2.7	0.431364	12.06	0.3106	-0.507799	0.0954545	0.308957	12.7053	0.00733363	0.0142128	0.0983342	0.00303277	175.322	2.7711	6.71232	2.1667	1191.21	68	16.0124	52.8094	0.173205	2.73861	0.3106	13.6965	1.0143	0.304124	0.557647
FW08AR255	SAP	USA	Temperate	BroadDecFor	Forest	0.0122634	1.22634	0.347591	3.3557	0.639058	0.00138576	0.138576	-0.622373	0.379195	-0.409833	149	17.1063	1.32461	2.025	0.3	2.73636	0.437174	25.02	0.5502	-0.259479	0.628409	0.792723	0.961881	-1.11457	0.00583333	0.214548	0.0131619	137.616	2.7603	5.69059	1.51523	1262.94	67	15.9492	29.8989	0.21269	2.99484	0.5502	12.265	1.09446	0.321072	0.386568
FW08AR276	SAP	USA	Temperate	BroadDecFor	Forest	0	0	0	0	0	0	0	-1	0	-2	149	5.30746	1.02022	1.1525	0.3	2.33	0.367356	7.85333	0.378533	-0.421896	0.170455	0.412861	0.41261	-1.49328	0.00635238	0.160214	0.000550234	137.988	1.9458	2.04896	2.1667	1208.4	67	15.916	30.3423	0	0	0.378533	9.97387	0	0	0
FW08AR303	CPL	USA	Temperate	TempConFor	Forest	0	0	0	0	0	0	0	-1	0	-2	148.5	18.6483	1	1.72	0.28	2.45	0.389166	21.52	0.4952	-0.305219	0	0	0.00774597	-1.69063	0.000703704	0.0445281	0.00224528	63.7387	1.7289	0.127388	1.5	1321.1	70	17.4492	25.917	0	0	0.4952	0.307079	0	0	0
FW08AR307	SAP	USA	Temperate	BroadDecFor	Forest	0.00265559	0.265559	0.102283	0.671141	0.223013	0.000154024	0.0154024	-0.937785	0.0389262	-1.31046	149	20.4768	1.0591	2.05	0.181818	2.52727	0.402652	25.5267	0.437085	-0.359434	0.152273	0.390221	0.877813	-0.8002	0.00433571	0.0708985	0.0105112	147.317	1.1232	2.94853	2.8334	1150.2	68	16.2349	14.4231	0.173205	2.73861	0.437085	3.01248	1.08362	0.318819	0.396273
FW08AR311	CPL	USA	Temperate	TempConFor	Forest	0.040913	4.0913	0.706829	12.7946	1.13971	0.0131589	1.31589	0.15103	4.11515	0.61544	148.5	14.525	1.39079	2.42	0.354545	3.12727	0.495166	35.7	0.711545	-0.147797	0.478409	0.691671	0.0083641	-2.91877	0.00402963	0.515503	0.0451182	76.5925	2.2509	1.40057	1.0318	1395.74	69.3814	17.4421	90.4038	0.270554	3.99093	0.711545	20.3574	1.27617	0.357205	0.380234
FW08AZ003	WMT	USA	Temperate	TempConFor	Forest	0.0103907	1.03907	0.309432	7.57576	0.933272	0.00060266	0.060266	-0.795159	0.439394	-0.347373	158.4	12.0858	1.16442	4.715	0.481818	7.29091	0.862782	37.21	0.853918	-0.0685837	0.435227	0.659718	62.0773	-0.296095	0.0206806	5.82396	0.272852	1911.93	100.481	8.41591	0.0681818	856.49	44.2851	11.0582	95.4875	0.173205	2.73861	0.853918	1180.34	0.37562	0.138499	0.202836
FW08AZ004	XER	USA	Temperate	DesertXerics	Savanna	0	0	0	0	0	0	0	-1	0	-2	149	1.59566	1.04251	2.045	0.827273	15.8636	1.2004	4.55333	0.872806	-0.0590822	0.204545	0.452267	0.829491	-2.15835	0.00625905	37.554	0.000486059	1246.88	2747.13	2.84298	2.56066	436.121	48.6314	16.0374	12.4262	0	0	0.872806	2303.51	0	0	0
FW08AZ005	WMT	USA	Temperate	TempConFor	Forest	0	0	0	0	0	0	0	-1	0	-2	223.5	11.5395	1.1929	6.39	0.363636	12.0091	1.07951	38.54	0.749036	-0.125497	0.0113636	0.1066	0.888922	-0.915464	0.00133778	1.68058	0.109522	2766.63	85.1085	3.15036	2.04548	733.406	43.2098	5.64462	28.7591	0	0	0.749036	22.0328	0	0	0
FW08AZ006	WMT	USA	Temperate	TempConFor	Forest	0.00418275	0.418275	0.15176	1.34228	0.369639	0.000242599	0.0242599	-0.905669	0.0778523	-1.05625	223.5	3.38764	1.3564	1.67368	0.318182	3.20909	0.506382	12.0733	0.438915	-0.357619	0.0795455	0.282038	21.9485	-0.442879	0.0202333	0.922388	0.00814435	2539.99	20.3724	8.60819	0	745.33	41	6.57105	98.0915	0.173205	2.73861	0.438915	182.897	0.853392	0.267967	0.394621
FW08AZ007	XER	USA	Temperate	DesertXerics	Savanna	0	0	0	0	0	0	0	-1	0	-2	198	6.14904	1.04656	5.75	0.690909	9.49091	0.977308	39.77	1.08861	0.036872	0.225	0.474342	43.768	-1.02996	0.0348083	37.9162	0.953378	2275.62	172.916	13.0688	1.45455	568.27	55.1207	8.78941	62.8572	0	0	1.08861	12934	0	0	0
FW08AZ008	XER	USA	Temperate	DesertXerics	Savanna	0	0	0	0	0	0	0	-1	0	-2	356.4	10.7341	1.02536	11.355	0.3	16.5909	1.21987	37.4545	0.674545	-0.170989	0.646591	0.804109	0.231976	-1.5119	0.0019958	2.16731	0.23112	1923.31	9922.01	2.00442	0	464.31	41.3418	11.9342	44.6995	0	0	0.674545	42.3902	0	0	0
FW08AZ019	XER	USA	Temperate	DesertXerics	Savanna	0	0	0	0	0	0	0	-1	0	-2	415.8	1.93644	1.07261	18.52	1.61818	213.636	2.32968	18.99	1.80808	0.257218	0.136364	0.369274	0.4418	-2.95424	0.01	1906.01	0.429525	1238.58	9044.83	2.10409	0.469705	465.108	39.9883	17.7299	8.15833	0	0	1.80808	186789	0	0	0
FW08AZ022	XER	USA	Temperate	DesertXerics	Savanna	0.000228323	0.0228323	0.00980443	0.36075	0.133778	0.000237913	0.0237913	-0.90731	0.375902	-0.413523	277.2	15.8963	2.1468	10.92	0.596364	15.8	1.19866	47.17	1.06806	0.0285971	0.293182	0.541463	11.9521	-0.730424	0.00914859	13.4687	0.703571	1909.78	967.496	4.09261	0.613641	537.327	42.3483	11.4414	68.838	0.388832	7.08572	1.06806	1207.55	0.448463	0.160908	0.364053
FW08AZ024	XER	USA	Temperate	DesertXerics	Savanna	0	0	0	0	0	0	0	-1	0	-2	277.2	25.7083	1.04939	8.585	0.518182	9.44545	0.975223	56.76	1.08578	0.0357426	0.667045	0.816729	4.33214	-0.688574	0.00365873	3.55081	0.415597	1954.33	1992.06	2.02194	0.181823	478.571	43.6074	10.5124	47.6568	0	0	1.08578	127.316	0	0	0
FW08AZ028	WMT	USA	Temperate	TempConFor	Forest	0.000300875	0.0300875	0.0128741	0.625	0.210853	1.75e-05	0.00175	-0.992466	0.03625	-1.33489	640	42.7829	1.12488	13.45	0.636364	20.7727	1.31749	86.4468	1.50083	0.176332	0.5125	0.715891	8.34826	-0.766829	0.00622465	18.291	2.07198	1690.76	10823.9	2.48439	1.45459	475.022	50.1843	12.1234	41.3323	0.173205	2.73861	1.50083	1115.78	0.131837	0.0537839	0.115406
FW08AZ044	WMT	USA	Temperate	TempConFor	Forest	0	0	0	0	0	0	0	-1	0	-2	138.6	6.27783	1.02093	4.8375	0.364545	7.80909	0.8926	21.25	0.577045	-0.23879	0.529545	0.727699	0.639571	-2.01103	0.0165	2.83918	0.074859	1475.66	1791.32	2.99569	0	494.217	49.3218	14.2011	24.0126	0	0	0.577045	459.095	0	0	0
FW08AZ048	WMT	USA	Temperate	TempConFor	Forest	0	0	0	0	0	0	0	-1	0	-2	277.2	51.3023	1.04685	11.86	0.6	14.2	1.15229	82.5055	1.42505	0.153832	0.152273	0.390221	3.45342	-0.965033	0.00485	8.01688	1.19064	1648.74	5302.67	1.75984	1.00758	412.165	49.263	12.2778	26.1883	0	0	1.42505	381.042	0	0	0
FW08AZ050	XER	USA	Temperate	DesertXerics	Savanna	0	0	0	0	0	0	0	-1	0	-2	792	9.69404	1.04545	18.385	0.3	21.2655	1.32767	44.0101	0.740101	-0.130709	0.5625	0.75	0.765369	-1.39829	0.00339028	5.29773	0.886226	1573.12	12339.1	2.16101	1.02779	363.559	49.2991	12.7387	28.5512	0	0	0.740101	176.015	0	0	0
FW08AZ075	XER	USA	Temperate	DesertXerics	Savanna	0.00114879	0.114879	0.0472278	1.26263	0.354613	0.000327788	0.0327788	-0.876871	0.360269	-0.431482	475.2	5.44185	1.49713	12.5083	15.8533	10.9909	1.04103	50.9865	16.3632	1.21387	0.120455	0.347066	36.135	-2.01148	0.0169471	3172.7	3.51733	2084.71	7037.65	2.36381	0.0606091	528.204	44.0038	10.3814	70.5067	0.245081	4.18765	16.3632	526928	0.38101	0.140197	0.0149776
FW08AZ090	XER	USA	Temperate	DesertXerics	Savanna	0	0	0	0	0	0	0	-1	0	-2	168.3	7.80404	1.01171	6.02105	0.861818	66.5091	1.82288	33.7	1.19882	0.0787533	0.398864	0.631557	0.00774597	-2.59741	0.00050142	35.244	0.0578531	1231.91	129659	0.933004	0.0303045	410.474	40.3906	16.4676	22.7351	0	0	1.19882	173.186	0	0	0
FW08AZ100	XER	USA	Temperate	DesertXerics	Savanna	0.000512978	0.0512978	0.0217258	1.0101	0.303218	2.98e-05	0.00298	-0.987247	0.0585859	-1.16377	396	5.44117	1.03435	12.175	0.4	19.6909	1.29427	19.0707	0.590707	-0.228628	0.213542	0.462106	10.5821	-0.247809	0.00449167	4.5469	0.0789481	1504.06	2066.66	3.36638	0.409733	648.074	40.0198	13.9491	52.6964	0.173205	2.73861	0.590707	200.147	0.13908	0.0565542	0.293217
FW08AZ107	XER	USA	Temperate	DesertXerics	Savanna	0	0	0	0	0	0	0	-1	0	-2	465.3	22.8936	1.38114	13.7947	11.6409	20.7	1.31597	48.3636	12.1245	1.08367	0.379348	0.615912	0.577887	-2.97095	0.00221349	1508.8	0.346005	1961.22	9278.77	2.02977	0.243058	471.588	41.3148	11.6792	47.203	0	0	12.1245	32729.1	0	0	0
FW08AZ134	XER	USA	Temperate	DesertXerics	Savanna	0	0	0	0	0	0	0	-1	0	-2	237.6	23.9098	1.02804	9.32	13.9045	12.4182	1.09406	44.76	14.3521	1.15692	0.392045	0.626135	1.90573	-2.36108	0.00183404	1061.11	0.160503	1792.27	25588.2	1.36026	0.0909136	454.267	42.1931	12.7177	42.0868	0	0	14.3521	19072	0	0	0
FW08AZ139	XER	USA	Temperate	DesertXerics	Savanna	0	0	0	0	0	0	0	-1	0	-2	425.7	23.1004	1.20151	12.8938	6.914	18	1.25527	64.7976	7.56198	0.878635	0.213636	0.462208	17.5965	-2.00396	0.0172	1633.99	2.25459	2072.73	7185.44	2.3885	0.23485	525.864	43.9719	10.4793	69.334	0	0	7.56198	275425	0	0	0
FW08AZ155	XER	USA	Temperate	DesertXerics	Savanna	0.000334028	0.0334028	0.0142696	0.631313	0.212537	0.000128935	0.0128935	-0.947331	0.243687	-0.595702	475.2	na	1.53514	11.1588	37.925	18.9	1.27646	47.284	38.3978	1.58431	0.354545	0.595437	32.8283	-0.594069	0.0147343	na	na	1833.37	1546.08	3.83187	0	517.38	42.662	12.1942	60.4268	0.245081	4.18765	38.3978	na	0.221569	0.0869179	0.00638267
FW08AZ171	WMT	USA	Temperate	TempConFor	Forest	0.00465445	0.465445	0.16597	3.15657	0.618735	0.000385389	0.0385389	-0.858428	0.261364	-0.566448	158.4	7.21592	1.12099	4.89	3.29182	6.78182	0.831346	25.4	3.54582	0.549716	0.434091	0.658856	5.3664	-2.26026	0.019	218.745	0.126385	2370.21	312.478	5.09238	0	586.189	43.1292	8.06304	96.8728	0.21269	2.99484	3.54582	40730.4	0.441598	0.158844	0.0599833
FW08AZ194	XER	USA	Temperate	DesertXerics	Savanna	7.12e-05	0.00712	0.00308122	2.13675	0.49648	3.85e-05	0.00385	-0.983593	1.15462	0.0661854	514.8	4.46889	1.12838	7.46	1.5	300	2.47712	25.55	1.7555	0.244401	0.418182	0.64667	0.305481	-3.01285	0.0075	2217.56	0.186522	1414.86	3038.37	3.02844	1.57577	510.847	39.0027	16.3139	9.77691	0.362106	5.01496	1.7555	162991	0.0167165	0.00719989	0.206269
FW08AZ260	WMT	USA	Temperate	TempConFor	Forest	0.000465758	0.0465758	0.0197707	0.420875	0.152556	2.7e-05	0.0027	-0.98843	0.0244108	-1.46331	237.6	14.2763	1.17245	8.5	0.263636	9.03636	0.955994	39.22	0.655836	-0.183205	0.400833	0.633114	3.0495	-1.17675	0.0164676	2.42822	0.449907	2059.89	393.692	3.95895	1.41265	586.636	43.922	9.89952	71.6751	0.173205	2.73861	0.655836	391.871	0.303066	0.114966	0.264098
FW08CA001	XER	USA	Temperate	DesertXerics	Savanna	0	0	0	0	0	0	0	-1	0	-2	148.5	9.3565	1.05732	3.11	0.363636	4.16364	0.619473	34.14	0.705036	-0.151788	0.930682	0.964719	56.0293	-0.564192	0.0442963	3.31561	0.250389	1366.24	22.5621	43.1387	0.530305	426.226	41.6192	14.6591	17.763	0	0	0.705036	1439.32	0	0	0
FW08CA002	XER	USA	Temperate	DesertXerics	Savanna	0.00750102	0.750102	0.243063	10.5219	1.06152	0.00314923	0.314923	-0.382033	4.41751	0.646159	237.6	25.8471	1.0218	8.83	0.7	14.0273	1.14697	47.4	1.174	0.0696681	1.75909	1.32631	2.25781	-0.783785	0.00184259	4.74946	0.170193	319.416	112.156	5.76254	1.394	1115.46	64.4149	15.0422	52.4483	0.258506	4.10813	1.174	85.763	0.292867	0.111554	0.220192
FW08CA004	XER	USA	Temperate	DesertXerics	Savanna	0.0012282	0.12282	0.0503101	1.51515	0.400564	7.12e-05	0.00712	-0.970129	0.0878788	-1.00931	396	12.5649	1.01764	9.93	0.4	12.3364	1.09119	37.2	0.772	-0.112383	0.725	0.851469	0.17548	-1.13913	0.000636111	1.21707	0.0975262	1281.88	5081.5	3.90478	1.70458	1321.92	59.6169	11.6993	65.5208	0.173205	2.73861	0.772	7.58706	0.221995	0.0870695	0.224359
FW08CA005	XER	USA	Temperate	DesertXerics	Savanna	0	0	0	0	0	0	0	-1	0	-2	148.5	5.18357	1.09258	3.71	0.672727	14.8545	1.17186	16.9	0.841727	-0.0748286	0.571591	0.756036	125.652	-0.0304905	0.013	18.6317	0.0291304	1213.16	36.1521	20.6264	1.55304	979.924	57.96	12.2309	48.7391	0	0	0.841727	2373.67	0	0	0
FW08CA006	WMT	USA	Temperate	TempConFor	Forest	0.0060562	0.60562	0.205643	5.68182	0.824895	0.00035126	0.035126	-0.869261	0.329545	-0.469102	158.4	25.2017	1.21573	6.3125	0.318182	9.38182	0.972287	38.05	0.698682	-0.155721	0.622727	0.789131	3.96421	-0.4754	0.00485417	1.02563	0.101135	2441.44	35.343	12.1146	0.0714286	1226.73	59.9253	5.42792	39.5671	0.173205	2.73861	0.698682	48.7901	0.291906	0.111231	0.247903
FW08CA007	XER	USA	Temperate	DesertXerics	Savanna	0.00674935	0.674935	0.223998	2.6936	0.56745	0.00186619	0.186619	-0.542694	0.744781	-0.122179	148.5	3.87015	1.18666	1.525	0.581818	3.99091	0.601072	10.85	0.690318	-0.160951	0.782955	0.884847	8.62651	-1.22377	0.0227926	4.48464	0.00494866	842.043	19.6875	18.5349	1.43182	789.484	61.0752	16.3243	24.0457	0.222561	3.05889	0.690318	1001.72	0.766465	0.247105	0.322404
FW08CA008	WMT	USA	Temperate	TempConFor	Forest	0.036066	3.6066	0.663381	17.5084	1.26737	0.00894021	0.894021	-0.00260427	4.34007	0.638496	148.5	4.47649	1.2532	1.86	0.645455	4.85455	0.686149	15.41	0.799555	-0.0971519	1.09773	1.04772	46.786	-1.00539	0.05575	11.4719	0.02418	902.049	6.9903	25.263	0.272741	1389.35	62.5165	12.0119	82.0136	0.229645	3.43594	0.799555	6267.67	0.707778	0.232431	0.287216
FW08CA009	WMT	USA	Temperate	TempConFor	Forest	0.005227	0.5227	0.182614	8.83838	0.992924	0.00280279	0.280279	-0.419897	4.73927	0.676627	158.4	19.3664	1.09896	9.26	1	16.9091	1.22812	46.16	1.4616	0.164829	0.796591	0.892519	294.57	-0.269167	0.034	62.9359	0.90284	2630.57	112.578	13.2054	0	1258.08	61.2098	4.77618	57.0619	0.296928	4.56064	1.4616	20970.2	0.269715	0.103706	0.203153
FW08CA010	WMT	USA	Temperate	TempConFor	Forest	0.0225836	2.25836	0.512999	10.101	1.04536	0.0416802	4.16802	0.630227	18.6424	1.27074	148.5	6.38467	1.05734	3.755	0.290909	4.47273	0.650572	23.06	0.521509	-0.282738	0.998864	0.999432	11.6242	-0.747091	0.0258667	1.24167	0.0790921	1607.98	24.9876	21.3699	0.113636	845.55	68.1777	7.62419	73.7934	0.299659	4.67933	0.521509	314.756	1.04619	0.310946	0.5746
FW08CA011	XER	USA	Temperate	DesertXerics	Savanna	0.143685	14.3685	1.18663	37.0968	1.58089	0.00973724	0.973724	0.0308927	2.51398	0.402086	186	6.05029	1.33074	1.67	1.78182	2.58182	0.411926	16.2	1.94382	0.288656	1.63523	1.27876	9.98402	-1.87674	0.0273667	34.7778	0.013897	2607.67	25.4502	13.8454	0	651.979	56.7672	4.40529	7.78344	0.181789	2.79431	1.94382	9327.18	1.0823	0.318544	0.0935215
FW08CA012	WMT	USA	Temperate	TempConFor	Forest	0.0022169	0.22169	0.0869611	2.52525	0.54719	0.000197304	0.0197304	-0.921796	0.224747	-0.629399	158.4	9.45776	1.18023	3.83158	0.845455	11.3909	1.05656	26.33	1.10875	0.0448354	1.19659	1.09389	39.848	-0.544809	0.0127639	20.1597	0.072152	1461.29	156.56	9.06197	0	808.91	46.052	13.0512	45.6388	0.222561	3.05889	1.10875	2521.7	0.268538	0.103304	0.200731
FW08CA013	WMT	USA	Temperate	TempConFor	Forest	0.0621329	6.21329	0.858133	43.0976	1.64442	0.0749624	7.49624	0.880599	51.9966	1.71606	148.5	20.2371	1.05895	4.39	0.254545	6.93636	0.841132	28.8542	0.543087	-0.26513	1.92614	1.38785	32.5099	0.155155	0.0142037	0.639187	0.0548317	279.061	8.7156	9.48527	0.3485	1763.13	75.0827	11.5237	88.8889	0.355955	5.05394	0.543087	88.9724	0.728615	0.237698	0.655428
FW08CA015	WMT	USA	Temperate	TempConFor	Forest	0.0124345	1.24345	0.350916	9.42761	1.01818	0.00183942	0.183942	-0.546771	1.39461	0.147557	148.5	6.89997	1.02039	2.62	0.463636	7.58182	0.879773	22.56	0.689236	-0.161632	0.897727	0.947485	1.23085	-1.47224	0.00684444	2.84588	0.0288438	1444.85	59.292	9.35672	0	812.152	44.274	12.9122	31.5528	0.202709	3.14063	0.689236	190.889	0.414232	0.150521	0.294106
FW08CA016	XER	USA	Temperate	DesertXerics	Savanna	0.00760291	0.760291	0.245584	4.7138	0.756925	0.00895514	0.895514	-0.0019525	5.55219	0.745246	148.5	8.85261	1.07033	3.01579	0.845455	6.2	0.792392	19.1616	1.03707	0.0158084	1.29773	1.13918	36.7875	-0.508969	0.0122393	8.9348	0.0209231	940.557	46.008	8.89075	0.477273	670.35	63.0669	13.6223	39.1882	0.392448	6.19964	1.03707	1071.68	0.999942	0.301017	0.37842
FW08CA017	XER	USA	Temperate	DesertXerics	Savanna	0.00872486	0.872486	0.272419	6.73401	0.888405	0.00061423	0.061423	-0.792035	0.474074	-0.315088	148.5	31.9336	1.17038	5.915	0.379091	7.71818	0.887515	46.78	0.846891	-0.0721725	1.1125	1.05475	8.11047	-0.352702	0.00607407	1.41423	0.166118	1340.89	125.817	15.0351	0.0681818	837.934	57.6704	12.7257	80.4471	0.192947	2.86672	0.846891	84.1834	0.371425	0.137172	0.22783
FW08CA036	WMT	USA	Temperate	TempConFor	Forest	0.0698169	6.98169	0.902095	27.6094	1.45651	0.0157991	1.57991	0.225285	6.24781	0.796422	148.5	6.9481	1.72946	2.3	0.545455	3.95455	0.597097	22.56	0.771055	-0.112915	0.909091	0.953463	914.946	-0.113089	0.1171	7.12223	0.0983457	1638.2	3.6414	47.4673	0	1195.36	59.8038	9.09372	80.65	0.237135	3.36916	0.771055	8173.33	0.851972	0.267634	0.307546
FW08CA038	XER	USA	Temperate	DesertXerics	Savanna	0	0	0	0	0	0	0	-1	0	-2	148.5	1.35746	1.09576	4.555	0.572727	112.273	2.05027	8.8	0.660727	-0.179978	0.209091	0.457265	1.10616	-1.93205	0.00751852	157.523	0.0109359	851.718	924.297	5.00698	2.95465	449.584	51.4526	16.4715	5.14274	0	0	0.660727	11606.6	0	0	0
FW08CA046	WMT	USA	Temperate	TempConFor	Forest	0.00196171	0.196171	0.0777932	1.89394	0.461489	0.000113779	0.0113779	-0.953201	0.109848	-0.921367	158.4	15.4764	1.03261	4.325	0.6	9.65455	0.984732	31.05	0.9105	-0.04072	0.779545	0.882919	303.608	0.647079	0.00909028	5.07063	0.0758414	1389.98	41.1174	9.98236	0	1750.05	58.2399	11.7646	81.6292	0.173205	2.73861	0.9105	451.716	0.28366	0.10845	0.190231
FW08CA054	XER	USA	Temperate	DesertXerics	Savanna	0	0	0	0	0	0	0	-1	0	-2	148.5	26.4057	1.11768	11.045	1.05455	17.8636	1.25197	55.5	1.60955	0.206703	1.20909	1.09959	115.724	-0.0191149	0.00846667	34.6351	0.740449	1064.18	303.304	9.49581	0	1131.11	51.9921	13.1047	50.7635	0	0	1.60955	2873.79	0	0	0
FW08CA075	WMT	USA	Temperate	TempConFor	Forest	0.0336748	3.36748	0.640231	8.72483	0.987882	0.0315144	3.15144	0.512076	8.1651	0.912493	149	4.80637	1.05909	1.82	0.209091	2.59091	0.413452	12.5867	0.334958	-0.47501	1.26136	1.1231	119.124	0.0107985	0.070969	0.375116	0.0119546	1488.61	2.6766	22.4313	0.378805	1379.55	54.424	10.6776	94.0114	0.315394	5.4029	0.334958	260.892	2.08533	0.489301	0.941594
FW08CA097	XER	USA	Temperate	DesertXerics	Savanna	0.0997642	9.97642	1.04046	33.557	1.53854	0.0287081	2.87081	0.472876	9.65638	0.985264	149	3.12495	1.18365	0.93	0.454545	3.36364	0.526809	9.68	0.551345	-0.258576	0.736364	0.858116	3.27734	-1.82562	0.0572	2.91611	0.00330328	2635.32	7.596	23.7641	0.575768	599.417	58.1641	4.28925	22.3223	0.244223	3.72537	0.551345	1634.66	1.10754	0.323776	0.442958
FW08CA102	WMT	USA	Temperate	TempConFor	Forest	0.070028	7.0028	0.903242	30.303	1.49559	0.0301665	3.01665	0.493688	13.0539	1.11607	148.5	18.9853	1.12371	1.605	0.6	4.32727	0.636214	22.73	0.8273	-0.082337	2.12727	1.45852	1.34835	-1.2602	0.00589943	1.0829	0.0067747	163.982	5.9157	10.3399	0.803068	1271.5	74.7414	12.0394	89.5693	0.281206	3.76176	0.8273	62.6075	0.869314	0.271682	0.339908
FW08CA116	WMT	USA	Temperate	TempConFor	Forest	0.00851852	0.851852	0.267606	9.68013	1.02858	0.00206889	0.206889	-0.513019	2.35101	0.373098	237.6	10.9926	1.07821	6.585	0.990909	11.3636	1.05552	50.78	1.49871	0.175717	1.14886	1.07185	306.719	-0.629048	0.066	80.1611	1.96414	1742.57	46.7982	21.1908	0.33335	1430.47	66.1199	8.04299	81.1686	0.228423	3.4712	1.49871	51848.2	0.305465	0.115765	0.152413
FW08CA132	WMT	USA	Temperate	TempConFor	Forest	0.0150557	1.50557	0.398907	6.73401	0.888405	0.00128726	0.128726	-0.640684	0.575758	-0.232282	148.5	4.08705	1.09165	2.66	0.490909	4.47273	0.650572	20.34	0.694309	-0.158447	1.8	1.34164	29.8795	-0.972367	0.0418633	6.65342	0.0817402	1334.29	18.2844	15.1587	0.363655	749.112	66.4865	9.55441	69.6509	0.192947	2.86672	0.694309	2729.63	0.640934	0.215091	0.277898
FW08CA139	WMT	USA	Temperate	TempConFor	Forest	0.00345737	0.345737	0.12896	2.6936	0.56745	0.000438221	0.0438221	-0.842174	0.341414	-0.454181	148.5	16.8737	1.04387	4.595	0.636364	7.79091	0.891588	33.73	0.973664	-0.011591	1.04432	1.02192	153.704	-0.339671	0.047	10.6714	0.22084	1430.87	6.4764	14.7531	0.734859	1851.61	57.0334	11.0626	81.2813	0.222561	3.05889	0.973664	4915.24	0.392623	0.143834	0.228581
FW08CA145	XER	USA	Temperate	DesertXerics	Savanna	0.131463	13.1463	1.15064	35.0168	1.55651	0.0101125	1.01125	0.0458119	2.6936	0.431943	148.5	1.99273	1.02701	1.95	0.309091	2.66364	0.425475	17.56	0.484691	-0.314535	1.44318	1.20133	8.26222	-1.46356	0.058	2.45989	0.0727955	3228.95	31.6998	27.8666	0	711.322	53.2726	2.00638	27.6489	0.177352	2.82221	0.484691	1398.2	1.05953	0.313769	0.365907
FW08CA155	XER	USA	Temperate	DesertXerics	Savanna	0	0	0	0	0	0	0	-1	0	-2	148.5	40.5038	1.02247	4.47	0.436364	5.68182	0.754487	53.33	0.969664	-0.0133789	1.65	1.28452	0.491765	-1.46387	0.00314815	0.937874	0.111551	138.967	13.9311	13.4265	2.26522	926.771	66.5436	14.8711	54.0453	0	0	0.969664	28.9352	0	0	0
FW08CA168	WMT	USA	Temperate	TempConFor	Forest	0.020915	2.0915	0.49017	24.2424	1.40213	0.00559419	0.559419	-0.180839	6.48418	0.812524	148.5	24.3514	1.05272	4.565	0.645455	11.5909	1.06412	35.12	0.996655	-0.00145535	1.62727	1.27565	36.8135	-0.0883141	0.00878519	5.35757	0.0781345	310.983	16.7616	13.8025	0.42425	2346.46	75.6122	11.5744	91.5407	0.300854	3.81261	0.996655	461.259	0.328931	0.123502	0.301864
FW08CA170	WMT	USA	Temperate	TempConFor	Forest	0.00232375	0.232375	0.090743	4.68975	0.755094	0.000691942	0.0691942	-0.771615	1.39646	0.148129	277.2	13.6191	1.03692	13.37	1	20.1818	1.30496	48.38	1.4838	0.171375	1.10455	1.05097	29.8512	-0.570754	0.00714683	49.0199	0.940896	1736.71	113.103	7.31961	0.3485	2061.69	52.8644	8.49121	87.0903	0.254312	3.70033	1.4838	3433.3	0.18335	0.073113	0.171392
FW08CA199	XER	USA	Temperate	DesertXerics	Savanna	0.00291206	0.291206	0.110995	4.54545	0.743937	0.00199767	0.199767	-0.523216	3.11818	0.495292	198	27.8443	1.06036	9.55	1.2	15.6091	1.19338	56.39	1.7639	0.246474	0.871591	0.93359	29.4133	-0.612729	0.00833333	38.227	0.636704	743.04	96.2829	10.333	0.33335	1403.95	60.8404	14.2765	45.2187	0.400039	4.83949	1.7639	3121.87	0.310043	0.117286	0.226792
FW08CA207	WMT	USA	Temperate	TempConFor	Forest	0	0	0	0	0	0	0	-1	0	-2	148.5	17.2522	1.1798	3.09	0.736364	7.20909	0.857881	26.68	1.00316	0.00137178	1.34886	1.16141	33.1032	-0.47292	0.0157481	6.16774	0.0402362	343.778	8.9271	18.2209	1.3561	1674.64	64.4072	13.5784	64.8957	0	0	1.00316	951.879	0	0	0
FW08CA222	WMT	USA	Temperate	TempConFor	Forest	0.0173951	1.73951	0.437673	8.08081	0.958124	0.00323259	0.323259	-0.373394	1.50168	0.179461	148.5	8.12972	1.22258	2.875	0.645455	4.64545	0.667028	25.91	0.904555	-0.0435652	1.23523	1.11141	21.2395	-0.876671	0.0214593	6.30605	0.0750915	1058	12.1221	9.14476	0.55305	1578.22	59	12.9551	91.1649	0.224078	3.31439	0.904555	1326.17	0.71347	0.233876	0.247722
FW08CO001	XER	USA	Temperate	DesertXerics	Savanna	0	0	0	0	0	0	0	-1	0	-2	158.4	21.2022	1.51708	4.26579	0.363636	6.19091	0.791754	57.55	0.939136	-0.0272713	0.369318	0.607716	0.0317736	-2.24708	0.00172222	1.19126	0.174652	1984.51	60.4971	4.06193	1.15157	387.337	54.6142	8.93735	22.8492	0	0	0.939136	20.1058	0	0	0
FW08CO003	XER	USA	Temperate	DesertXerics	Savanna	0.00122234	0.122234	0.0500836	0.673401	0.2236	7.09e-05	0.00709	-0.970251	0.0390572	-1.3093	148.5	16.075	2.71286	2.5	0.627273	5.50909	0.74108	38.09	1.00817	0.00353494	0.127273	0.356753	0.216399	-2.32006	0.0054963	3.0053	0.0629418	2389.57	115.672	6.34437	1.3334	534.894	54.694	6.55231	81.2449	0.173205	2.73861	1.00817	161.876	0.497108	0.175253	0.171801
FW08CO004	SPL	USA	Temperate	TempSavan	Savanna	0.00520509	0.520509	0.181989	4.02685	0.701296	0.000870117	0.0870117	-0.728131	0.673154	-0.165481	149	3.93112	1.05934	2.96	0.527273	7.73636	0.888537	14.1133	0.668406	-0.17496	1.13523	1.06547	13.4786	-0.809687	0.014181	6.15943	0.0172981	2239.46	65.9511	16.6548	2.30092	531.72	53.9846	7.40145	52.9592	0.242047	3.67665	0.668406	855.996	0.475243	0.168864	0.362126
FW08CO006	XER	USA	Temperate	DesertXerics	Savanna	0	0	0	0	0	0	0	-1	0	-2	148.5	21.0264	1.73953	3.68	0.509091	10.8455	1.03525	48.75	0.996591	-0.00148308	0.0761905	0.276026	0.79906	-1.89096	0.0104667	6.25109	0.221433	2525.39	112.022	8.88641	1.3031	627.42	56.3549	5.12572	83.935	0	0	0.996591	641.195	0	0	0
FW08CO007	SPL	USA	Temperate	TempSavan	Savanna	0	0	0	0	0	0	0	-1	0	-2	149	18.734	1.00654	2.295	1.66364	28.3636	1.45276	36.28	2.02644	0.306733	0	0	0.812029	-2.27092	0.00539524	122.067	0.043042	1770.85	445.13	1.85657	1	396.926	48.8038	8.71316	0.071979	0	0	2.02644	6454.11	0	0	0
FW08CO010	SPL	USA	Temperate	TempSavan	Savanna	0.0139598	1.39598	0.379483	21.5488	1.35312	0.0014095	0.14095	-0.618073	2.17576	0.339602	148.5	8.01145	1.15623	5.71579	0.624545	15.4364	1.18855	20.86	0.833145	-0.0792792	0.3125	0.559017	0.450083	-2.18271	0.00851111	10.3767	0.0483219	2225.29	185.958	6.5199	2.59097	572.042	51.8095	7.65735	59.7817	0.204053	2.93879	0.833145	865.505	0.190381	0.0756859	0.244918
FW08CO013	SPL	USA	Temperate	TempSavan	Savanna	0	0	0	0	0	0	0	-1	0	-2	396	10.8523	1.14084	9.73684	0.86	13.7273	1.13758	27.92	1.1392	0.0566	0.423864	0.651048	0.782449	-1.42686	0.00156586	8.24228	0.0687255	1865.9	8376.77	2.90974	0.6667	422.657	51.3798	10.3078	22.9824	0	0	1.1392	126.481	0	0	0
FW08CO015	SPL	USA	Temperate	TempSavan	Savanna	0.00756832	0.756832	0.24473	25.7117	1.4267	0.0023353	0.23353	-0.476865	7.93365	0.90002	435.6	23.5996	1.19362	12.66	0.95	33.9727	1.53113	51.02	1.4602	0.164412	0.435227	0.659718	18.7246	-0.472595	0.00517172	41.5478	0.558172	2676.05	588.919	10.1573	1.88641	663.201	55.2111	4.2788	64.6163	0.283533	4.0536	1.4602	2105.76	0.119319	0.048954	0.194174
FW08CO017	WMT	USA	Temperate	TempConFor	Forest	0.00655409	0.655409	0.218905	8.58586	0.981631	0.000831213	0.0831213	-0.737261	1.08889	0.0409538	396	7.09528	1.057	10.9529	1.30909	13.1	1.11727	46.7	1.77609	0.249465	0.872727	0.934199	81.9239	-0.469806	0.0100833	65.583	1.43062	2678.97	268.165	5.98131	0	890.782	55.2044	3.2298	84.9769	0.254497	3.26613	1.77609	6480.7	0.249323	0.0966748	0.143291
FW08CO023	WMT	USA	Temperate	TempConFor	Forest	0.00860659	0.860659	0.269667	10.101	1.04536	0.000995137	0.0995137	-0.700027	1.16793	0.0711192	158.4	8.21545	1.1235	3.86	0.872727	11.7364	1.06953	15.43	1.02703	0.011582	0.814773	0.902648	46.784	-0.324868	0.00951389	15.8387	0.013044	2926.5	111.533	9.82618	4.22741	528.198	54.4931	3.24267	77.0768	0.2349	3.13896	1.02703	1476.74	0.267456	0.102933	0.228718
FW08CO027	WMT	USA	Temperate	TempConFor	Forest	0.0179937	1.79937	0.44706	12.1212	1.11797	0.00420453	0.420453	-0.283619	2.83232	0.453673	198	4.05733	1.01039	5.935	0.395455	6.73636	0.828426	30.45	0.699955	-0.15493	0.726136	0.852136	318.466	-0.357455	0.0784008	12.9193	0.879677	3519.1	17.5212	18.1412	0	838.734	54.7688	-0.441748	39.2797	0.307855	4.10369	0.699955	9926.28	0.609185	0.206606	0.439821
FW08CO028	SPL	USA	Temperate	TempSavan	Savanna	0	0	0	0	0	0	0	-1	0	-2	396	23.8937	1.09735	11.815	0.654545	12.9545	1.11242	61.25	1.26705	0.102792	0.469318	0.685068	1.48418	-0.978429	0.00145618	5.32908	0.48876	1931.21	7134.56	3.07471	0.6667	429.259	51.5114	10.0771	25.3924	0	0	1.26705	76.049	0	0	0
FW08CO029	WMT	USA	Temperate	TempConFor	Forest	0.000255076	0.0255076	0.0109389	0.420875	0.152556	1.48e-05	0.00148	-0.99362	0.0244108	-1.46331	475.2	5.11215	1.15795	9.31	0.445455	16.5	1.21748	36.77	0.813155	-0.0898269	0.4	0.632456	152.304	0.081004	0.012537	18.4393	0.84727	3352.3	145.556	9.94022	1.15912	1085.79	46.7414	1.21981	67.5708	0.173205	2.73861	0.813155	2265.5	0.165977	0.0666898	0.213004
FW08CO031	SPL	USA	Temperate	TempSavan	Savanna	0.00225443	0.225443	0.088293	2.82828	0.583004	0.000130757	0.0130757	-0.946631	0.16404	-0.75935	247.5	17.5713	1.04947	8.775	0.645455	12.5455	1.09849	48.44	1.12985	0.0530225	0.968182	0.983962	2.64493	-1.06984	0.00389333	7.64813	0.368137	2611.27	625.676	10.0214	2.49251	646.65	55.0522	4.60995	61.2825	0.173205	2.73861	1.12985	291.812	0.218295	0.0857525	0.153299
FW08CO032	SPL	USA	Temperate	TempSavan	Savanna	0.000478179	0.0478179	0.0202858	8.15296	0.961561	0.000841096	0.0841096	-0.734924	14.3407	1.15687	1386	12.3697	1.16739	28.475	1.26364	170.5	2.23172	66.49	1.92854	0.285228	0.667045	0.816729	0.528812	-2.01089	0.0014246	459.58	2.65271	1865.52	57660.7	1.21069	2.00007	442.777	53.0901	7.81159	16.1671	0.380904	6.04295	1.92854	6416.23	0.0354425	0.015126	0.197509
FW08CO033	XER	USA	Temperate	DesertXerics	Savanna	0.000109545	0.0109545	0.00473161	0.721501	0.235907	2.75e-05	0.00275	-0.988218	0.181313	-0.718255	1386	10.0407	1.09961	37	0.768182	65.8636	1.81865	46.75	1.23568	0.0919067	0.0295455	0.171888	0.659848	-1.31787	0.000811905	39.3563	1.02484	2872.65	11540.7	1.72723	2.0152	569.397	53.2186	3.60825	41.6309	0.273737	3.68577	1.23568	313.145	0.0559607	0.0236477	0.221527
FW08CO036	SPL	USA	Temperate	TempSavan	Savanna	0.000600459	0.0600459	0.0253247	4.97835	0.776582	0.000806887	0.0806887	-0.743069	6.68983	0.826064	1386	17.19	1.05221	34.0263	0.936364	82.9091	1.9186	79.1837	1.7282	0.237594	0.830682	0.911417	0.113868	-2.36857	0.00140587	118.404	4.12544	2003.91	43156.4	1.32108	1.08335	451.086	52.4763	7.43694	21.2688	0.400248	6.55661	1.7282	1631.31	0.0790819	0.0330544	0.231598
FW08CO038	WMT	USA	Temperate	TempConFor	Forest	0	0	0	0	0	0	0	-1	0	-2	148.5	30.5784	1.54881	7.57368	0.554545	8.99091	0.953804	55.3	1.10755	0.0443616	0.363636	0.603023	9.91088	-0.588337	0.00738889	4.40605	0.413411	3352.66	221.895	7.99693	1.12127	621.085	52.9311	0.832371	53.3118	0	0	1.10755	319.047	0	0	0
FW08CO047	SPL	USA	Temperate	TempSavan	Savanna	0.000237342	0.0237342	0.0101872	1.70455	0.432094	7.9e-05	0.0079	-0.966979	0.567109	-0.238742	1584	21.5969	1.19904	30.8	1.26818	71.8182	1.85623	88	2.14818	0.332071	0.214286	0.46291	1.54323	-1.50694	0.00172697	186.069	4.75566	2564.15	12208	2.26911	1.45892	517.238	52.8991	5.12598	40.847	0.235072	3.68598	2.14818	3149.08	0.0513238	0.0217365	0.109428
FW08CO053	XER	USA	Temperate	DesertXerics	Savanna	0.000380686	0.0380686	0.0162261	3.91414	0.691448	0.0001264	0.01264	-0.948307	1.29962	0.117146	792	3.95911	1.09231	45.7	1.09091	102.818	2.01207	35.96	1.45051	0.16152	0.305682	0.552885	0.426602	-2.23087	0.00203698	297.486	1.94432	2318.51	9858.7	1.83087	1.33335	630.178	56.7708	4.78524	42.3454	0.290774	3.977	1.45051	5938.54	0.03868	0.0164818	0.200464
FW08CO055	WMT	USA	Temperate	TempConFor	Forest	0.0017621	0.17621	0.0704847	5.58104	0.818295	0.000158033	0.0158033	-0.936279	0.500535	-0.291974	1308	10.1754	1.0728	26.365	0.318182	31.6727	1.50069	56.3455	0.881636	-0.0547105	0.720455	0.848796	129.737	0.438409	0.00606667	17.5922	3.55845	2712.24	1347.69	5.0342	0.765186	733.903	55.78	4.2465	77.4831	0.213772	3.00186	0.881636	1045.91	0.0947773	0.0393258	0.242471
FW08CO059	WMT	USA	Temperate	TempConFor	Forest	0.000292899	0.0292899	0.0125377	0.673401	0.2236	7.74e-05	0.00774	-0.967623	0.177946	-0.725967	594	20.2806	1.09115	18.525	0.740909	22.9909	1.36156	116.3	1.90391	0.279646	1.01429	1.00712	792.183	0.0346655	0.0291855	124.46	29.956	2924.75	1076.25	6.05029	1.08335	634.068	55.0247	2.18103	75.0541	0.321273	3.69945	1.90391	35597.9	0.160909	0.0647983	0.168744
FW08CO060	SPL	USA	Temperate	TempSavan	Savanna	0.000686961	0.0686961	0.0288542	1.17845	0.338148	6.68e-05	0.00668	-0.971917	0.114646	-0.90432	594	32.3709	1.11217	12.97	0.663636	17.1545	1.23438	63.23	1.29594	0.112584	0.261364	0.511237	1.29769	-1.01554	0.00156586	6.05361	0.473945	1860.96	8454.72	2.8995	0.6667	422.181	51.3736	10.3237	22.7714	0.201408	2.92163	1.29594	92.8952	0.170312	0.0683018	0.155415
FW08CO073	XER	USA	Temperate	DesertXerics	Savanna	0.0029956	0.29956	0.113796	12.173	1.11969	0.00060221	0.060221	-0.795281	2.44716	0.390434	772.2	13.0081	1.16943	18	0.590909	40.6364	1.60891	49.02	1.08111	0.0338695	0.310227	0.55698	26.4784	-0.00460791	0.00309259	24.837	0.903668	2870.09	833.187	4.06634	0.787914	647.394	50.8657	3.87992	37.7845	0.25437	3.48483	1.08111	752.745	0.0857565	0.0357324	0.235286
FW08CO083	WMT	USA	Temperate	TempConFor	Forest	0.0196816	1.96816	0.472487	25.5682	1.42436	0.00590739	0.590739	-0.160686	7.67424	0.885601	316.8	12.6655	1.27176	7.255	0.536364	12.9909	1.11364	42.25	0.958864	-0.0182432	0.782955	0.884847	122.283	0.146619	0.0110451	10.3718	0.434622	3105.67	164.908	12.9041	0.303045	881.848	49.7198	2.51513	83.2077	0.280917	4.04463	0.958864	1122.66	0.311343	0.117716	0.292969
FW08CO085	XER	USA	Temperate	DesertXerics	Savanna	0.00201654	0.201654	0.0797793	2.0202	0.480036	0.000116959	0.0116959	-0.951963	0.117172	-0.895609	148.5	18.0439	1.06573	3.56667	0.636364	10.0182	1.00079	32.6	0.962364	-0.0166608	0.330682	0.575049	1.52295	-1.32914	0.00552593	4.28362	0.049854	2337.78	303.241	4.45365	3.05317	520.95	56.0268	6.75844	73.3258	0.173205	2.73861	0.962364	231.976	0.273364	0.104953	0.179979
FW08CO086	WMT	USA	Temperate	TempConFor	Forest	0.0261706	2.61706	0.558355	15.4882	1.21717	0.00277863	0.277863	-0.422666	1.64444	0.218652	148.5	10.1347	1.22971	3.21	0.423636	5.91818	0.772188	37.29	0.796536	-0.0987944	0.676136	0.822275	4.06561	-1.28455	0.0159926	3.85447	0.189978	2300.14	69.4602	11.1448	0.584802	559.574	52.6372	7.19268	71.8426	0.191164	2.98332	0.796536	604.1	0.504094	0.177275	0.239994
FW08CO087	WMT	USA	Temperate	TempConFor	Forest	0	0	0	0	0	0	0	-1	0	-2	148.5	2.83195	1.21579	0.725	0.227273	0.945455	-0.0243593	10.99	0.337173	-0.472148	0.657955	0.811144	0.347821	-2.11481	0.0201481	0.137777	0.00305783	2972.38	20.0115	13.1571	0.500023	420.129	50.9857	3.03526	76.101	0	0	0.337173	27.2043	0	0	0
FW08CO103	WMT	USA	Temperate	TempConFor	Forest	0	0	0	0	0	0	0	-1	0	-2	148.5	8.18786	1.13963	4.345	0.4	3.82727	0.582889	34.83	0.7483	-0.125924	0.586364	0.765744	37.4491	-0.389996	0.0169037	2.54854	0.258158	3472.93	28.6794	16.8225	0.33335	678.05	50.9283	-0.120872	50.5133	0	0	0.7483	422.182	0	0	0
FW08CO123	WMT	USA	Temperate	TempConFor	Forest	0.000327955	0.0327955	0.0140143	0.459137	0.164096	0.000419618	0.0419618	-0.847829	0.587466	-0.223687	435.6	11.2476	1.08699	12.2737	0.581818	14	1.14613	47.38	1.05562	0.0235069	0.926136	0.96236	18.284	-0.503513	0.00677778	13.3145	0.928473	2600.43	498.421	5.51113	0.33335	510.073	54.8866	3.99397	77.476	0.404262	7.06807	1.05562	884.376	0.504862	0.177497	0.382962
FW08CO125	SPL	USA	Temperate	TempSavan	Savanna	0.000542535	0.0542535	0.0229451	0.505051	0.177551	3.15e-05	0.00315	-0.986531	0.0292929	-1.40569	198	9.37815	1.03191	5.81	0.672727	9.30909	0.968907	28.14	0.954127	-0.0203937	0.7	0.83666	3.06007	-0.272662	0.000595	2.23034	0.029373	2539.62	692.504	7.40567	1.3334	546.53	53.3893	6.78106	43.2142	0.173205	2.73861	0.954127	13.0051	0.294187	0.111997	0.181532
FW08CO129	WMT	USA	Temperate	TempConFor	Forest	0.0591916	5.91916	0.840053	23.569	1.39039	0.00948757	0.948757	0.0206749	3.77778	0.578384	148.5	4.72226	1.30159	2.775	0.345455	3.98182	0.600081	18.5455	0.530909	-0.27498	0.536364	0.732369	14.2687	-0.649703	0.0188622	1.43294	0.035973	3026.26	54.9918	11.6946	1	643.047	52.5405	3.73724	88.51	0.258855	3.46286	0.530909	264.879	0.869669	0.271765	0.48757
FW08CO136	SPL	USA	Temperate	TempSavan	Savanna	0.000832293	0.0832293	0.0347204	2.0202	0.480036	0.000105493	0.0105493	-0.956444	0.256061	-0.575019	396	8.48092	1.00935	13.325	0.590909	24.2727	1.38512	24.8043	0.838953	-0.0762626	0	0	0.0084957	-3.13198	0.0034	10.0904	0.117803	1417.38	424.039	1.18883	1.56818	428.619	52.6708	11.9397	0.102727	0.222561	3.05889	0.838953	336.213	0.126022	0.0515468	0.265284
FW08CO138	WMT	USA	Temperate	TempConFor	Forest	0.0686749	6.86749	0.895836	18.7919	1.29649	0.0164869	1.64869	0.242712	4.51141	0.655274	149	1.04813	1.07962	1.215	0.4	2.73636	0.437174	5.46	0.4546	-0.342371	0.854545	0.924416	9.02763	-1.48947	0.058939	3.04623	0.0016695	2817.55	5.0832	15.9018	0	762.566	57	2.04571	74.7703	0.266816	3.66192	0.4546	1759.51	1.33824	0.36889	0.586926
FW08CO143	WMT	USA	Temperate	TempConFor	Forest	0.0453885	4.53885	0.74342	25.2525	1.41917	0.0107208	1.07208	0.0689561	5.96465	0.776312	158.4	3.77779	1.04569	3.71053	0.345455	5.56364	0.745359	28.26	0.628055	-0.202003	0.839773	0.916391	248.056	-0.310272	0.0670903	7.61465	0.407154	3408	17.5257	19.1499	0	755.675	57	0.0364789	60.0873	0.230227	3.55082	0.628055	5006.51	0.638219	0.214372	0.366572
FW08CO171	WMT	USA	Temperate	TempConFor	Forest	0.0398079	3.98079	0.697298	7.38255	0.923376	0.00365509	0.365509	-0.332072	0.677852	-0.162505	149	0.697082	1.08579	1.37	0.309091	1.85455	0.268237	12.78	0.436891	-0.359627	0.65	0.806226	153.238	-0.874802	0.198238	3.04283	0.0850968	3216.85	0.5481	65.6956	0	1019.26	56	0.445911	76.9106	0.227048	3.08801	0.436891	5911.42	1.6651	0.425714	0.51969
FW08CT002	NAP	USA	Temperate	BroadDecFor	Forest	0.00225836	0.225836	0.0884322	3.367	0.640184	0.000325062	0.0325062	-0.877764	0.484638	-0.305712	475.2	19.409	1.07599	10.515	0.899091	14.9091	1.17345	52.92	1.42829	0.154817	0.648864	0.805521	53.1878	-0.204942	0.00688657	23.2698	0.712145	234.406	136.398	1.92214	4.75001	1237.25	65.6895	8.64804	83.8466	0.2349	3.13896	1.42829	1570.44	0.21054	0.0829792	0.164462
FW08CT003	NAP	USA	Temperate	BroadDecFor	Forest	0.0934156	9.34156	1.01459	69.1275	1.84589	0.0167169	1.67169	0.248387	12.3705	1.09274	149	4.11475	1.07943	2.87	0.672727	7.4	0.869232	10.5867	0.778594	-0.108689	1.06818	1.03353	107.384	-0.479363	0.03529	13.0735	0.0092627	160.571	2.6883	5.64089	0	1288.08	67	9.91847	99.4358	0.202652	3.14951	0.778594	4521.36	0.425609	0.154001	0.260279
FW08CT004	NAP	USA	Temperate	BroadDecFor	Forest	0.0222304	2.22304	0.508265	28.8591	1.47508	0.0038138	0.38138	-0.317512	4.95101	0.69557	149	9.89629	1.28489	4.795	0.481818	12.9818	1.11334	22.2752	0.70457	-0.152076	0.995455	0.997725	6.79635	-0.803795	0.0109348	4.82588	0.0468494	151.174	3.1257	3.04426	1.24246	1339.03	67	9.88896	43.5061	0.233315	3.19723	0.70457	517.144	0.246285	0.0956175	0.331145
FW08CT008	NAP	USA	Temperate	BroadDecFor	Forest	0.149587	14.9587	1.203	104.167	2.02188	0.0177673	1.77673	0.273401	12.3725	1.09281	158.4	5.91699	2.1165	3.38	0.4	6.96364	0.842836	16.71	0.5671	-0.24634	1.29091	1.13618	91.8834	-0.113918	0.0297292	3.11261	0.0317868	168.375	4.0743	6.26498	0.500023	1365.73	67	9.68744	74.2876	0.193088	2.95554	0.5671	906.847	0.424424	0.153639	0.340483
FW08CT009	NAP	USA	Temperate	BroadDecFor	Forest	0.0229644	2.29644	0.518046	27.0563	1.44803	0.00608159	0.608159	-0.149869	7.16522	0.855835	277.2	31.1246	1.7339	10.01	0.308182	11.7818	1.07121	79.6038	1.10422	0.0430554	0.734375	0.856957	0.0367462	-1.99496	0.00100198	2.06151	0.622735	77.3616	54.0513	3.53619	2.24781	1304.12	67.1131	10.1328	52.2004	0.274858	3.59164	1.10422	20.2429	0.304846	0.115559	0.248916
FW08CT027	NAP	USA	Temperate	BroadDecFor	Forest	0.0393427	3.93427	0.693223	11.4094	1.09375	0.00228188	0.228188	-0.483877	0.661745	-0.172796	149	2.59582	1.22964	0.645	0.190909	2.9	0.462398	7.97333	0.270642	-0.567604	1.2	1.09545	0.00880883	-2.72521	0.00793857	0.138948	0.000649866	53.2818	0.3573	5.79564	0	1264.45	66	10.6848	100	0.173205	2.73861	0.270642	10.8098	0.944349	0.288774	0.639978
FW08CT030	NAP	USA	Temperate	BroadDecFor	Forest	0.00266071	0.266071	0.102458	4.20875	0.716734	0.000562473	0.0562473	-0.806187	0.889731	-0.0458875	475.2	28.4868	1.24138	10.0925	1.05545	15.8182	1.19916	67.61	1.73155	0.238436	0.904545	0.951076	26.7727	-0.437982	0.00531379	28.6582	0.936414	287.933	88.6185	5.1439	1.5303	1173.41	65.9878	8.52626	50.9034	0.234253	3.42955	1.73155	1492.38	0.216811	0.085223	0.135285
FW08DE001	CPL	USA	Temperate	TempConFor	Forest	0.00566893	0.566893	0.195039	2.0202	0.480036	0.000328798	0.0328798	-0.876541	0.117172	-0.895609	148.5	14.5262	1.13301	2.93	0.1	3.56364	0.551893	40.08	0.5008	-0.300336	0.3875	0.622495	0.155082	-1.70254	0.00474444	0.215809	0.087772	19.698	9.6363	0.455363	0	1120.69	66	12.855	50.9853	0.173205	2.73861	0.5008	10.0342	0.768488	0.247602	0.345857
FW08DE008	CPL	USA	Temperate	TempConFor	Forest	0.00578016	0.578016	0.198111	1.34228	0.369639	0.00179185	0.179185	-0.554108	0.416107	-0.370481	149	4.66169	1.01258	1.02353	0.144444	2.32222	0.365904	15.2955	0.297399	-0.526661	0.495455	0.703885	0.190146	-1.54713	0.00628042	0.0818261	0.00441116	17.3566	1.1727	0.365819	1.10607	1145.87	66	13.5443	53.967	0.379731	5.55273	0.297399	5.03625	2.39113	0.530344	1.27684
FW08DE011	CPL	USA	Temperate	TempConFor	Forest	0.01664	1.664	0.425535	9.4697	1.01993	0.00127019	0.127019	-0.643938	0.722854	-0.134983	158.4	46.3577	1.00033	4.495	0.545455	5.69091	0.755182	68.46	1.23005	0.0899244	0.339773	0.5829	0.0109426	-2.06685	0.000503472	0.708759	0.0878751	11.3571	8.1414	0.0965969	1.93183	1138.82	70.9242	13.8554	37.9936	0.186367	2.82402	1.23005	3.49703	0.496234	0.174999	0.151511
FW08DE012	CPL	USA	Temperate	TempConFor	Forest	0.00566316	0.566316	0.194879	3.367	0.640184	0.00109186	0.109186	-0.679468	0.649158	-0.18101	148.5	9.75616	1.11205	3.6	0.345455	5.94545	0.774185	27.6	0.621455	-0.206591	0.332955	0.577022	0.123921	-1.22656	0.000814815	0.414287	0.0192982	19.9167	17.7678	0.250407	0.393959	1134.36	65.6327	13.0022	39.7477	0.291659	3.50729	0.621455	3.30816	0.58991	0.201373	0.469317
FW08DE013	CPL	USA	Temperate	TempConFor	Forest	0.00102024	0.102024	0.0421911	0.94697	0.289359	0.000143514	0.0143514	-0.941759	0.133207	-0.844036	316.8	15.4325	1.02046	8.835	0.0909091	9.28182	0.967633	28.94	0.380309	-0.419863	0.239773	0.489666	2.27112	0.161153	0.0013316	0.118522	0.0475858	50.236	14.8563	2.03857	1.22727	1176.65	67.5329	12.4832	26.1828	0.304821	3.59269	0.380309	1.54668	0.387068	0.142098	0.801508
FW08DE015	CPL	USA	Temperate	TempConFor	Forest	0	0	0	0	0	0	0	-1	0	-2	149	6.38009	1.0497	1.865	0.321818	3.07273	0.487524	15.9	0.480818	-0.318019	0.431818	0.657129	0.176061	0.0511988	0.0001	0.0481929	0.000886121	14.9686	1.7757	0.172918	0.818182	1153.81	67	13.6037	36.1885	0	0	0.480818	0.047229	0	0	0
FW08DE021	SAP	USA	Temperate	BroadDecFor	Forest	0.00234039	0.234039	0.0913287	2.29358	0.517668	0.0049975	0.49975	-0.222029	4.89755	0.690865	261.6	14.0648	1.04602	7.915	0.263636	9.8	0.991226	28.7273	0.550909	-0.25892	0.3125	0.559017	2.29292	-0.587475	0.0039053	0.740503	0.0764099	76.4036	15.9003	2.52947	1.52273	1168.35	66.8681	12.169	25.4712	0.393051	6.05196	0.550909	28.3405	0.617547	0.208857	0.713459
FW08DE025	SAP	USA	Temperate	BroadDecFor	Forest	0.00362109	0.362109	0.134212	2.84091	0.584434	0.000766464	0.0766464	-0.752895	0.601326	-0.213727	316.8	5.66694	1.0133	5.75	0.518182	7.84545	0.894618	20.87	0.726882	-0.138536	0.438636	0.662296	16.1514	0.0443773	0.00230556	2.4043	0.0341589	99.1555	13.7754	2.71518	2.75759	1183.74	68	12.2337	23.6708	0.241036	3.50632	0.726882	54.3239	0.446924	0.160446	0.331602
FW08DE028	CPL	USA	Temperate	TempConFor	Forest	0.0203874	2.03874	0.482693	14.1414	1.18017	0.00181059	0.181059	-0.551202	1.25589	0.102397	148.5	11.1929	1.27746	3.7315	0.272727	6.93636	0.841132	23.81	0.510827	-0.291726	0.546591	0.739318	0.0428358	-1.69454	0.00164444	0.32792	0.0158101	18.2679	9.9864	0.329803	0.787918	1138.11	65.2943	13.0759	33.85	0.21081	2.98264	0.510827	5.28462	0.43	0.155336	0.412683
FW08DE030	CPL	USA	Temperate	TempConFor	Forest	0	0	0	0	0	0	0	-1	0	-2	198	21.8871	1.0477	5.435	0.44	5.79091	0.762747	56.8224	1.00822	0.00355716	0.57125	0.755811	0.0104982	-2.82169	0.00233642	1.58047	0.24226	13.8372	16.0083	0.13711	0.55001	1149.68	67.2647	13.6058	72.0582	0	0	1.00822	36.1879	0	0	0
FW08DE034	CPL	USA	Temperate	TempConFor	Forest	0	0	0	0	0	0	0	-1	0	-2	149	4.8911	1.00816	0.685	0.955556	3.18182	0.502675	6.09333	1.01649	0.00710264	0.344318	0.586786	0.00774597	-3.11918	0.00160238	2.6733	7.90242e-05	14.5661	1.0728	0.169417	1	1146	69	13.6134	75.5034	0	0	1.01649	41.9797	0	0	0
FW08DE040	CPL	USA	Temperate	TempConFor	Forest	0	0	0	0	0	0	0	-1	0	-2	217.8	7.66833	1.01068	8.9	0.209091	9.63636	0.983913	61.16	0.820691	-0.0858204	0.0647727	0.254505	0.112797	-2.7662	0.00919444	6.70303	2.44443	17.9214	54.7596	0.109344	0.697	1140.46	65.9524	13.4346	43.9485	0	0	0.820691	603.98	0	0	0
FW08DE043	CPL	USA	Temperate	TempConFor	Forest	0	0	0	0	0	0	0	-1	0	-2	158.4	17.9069	1	4.7325	1	8.00909	0.903583	31.6	1.316	0.119256	0.859091	0.926872	0.0119593	-2.49364	0.000690972	3.27765	0.0213419	17.1064	4.4865	0.121338	1.5	1157.48	66	13.5466	30.0502	0	0	1.316	22.1947	0	0	0
FW08DE044	CPL	USA	Temperate	TempConFor	Forest	0	0	0	0	0	0	0	-1	0	-2	149	6.08458	1	1.275	0.136364	2.10909	0.324095	18.1333	0.317697	-0.497987	0.113636	0.3371	0.0644993	-1.60315	0.00337619	0.0540457	0.00555398	17.2327	1.2231	0.38064	1.06818	1133.95	65	13.2638	35.7616	0	0	0.317697	1.78819	0	0	0
FW08DE046	CPL	USA	Temperate	TempConFor	Forest	0.000345495	0.0345495	0.0147513	0.315657	0.119143	2e-05	0.002	-0.9914	0.0183081	-1.54809	316.8	42.4246	1.02058	8.355	0.6	9.13636	0.960773	89.18	1.4918	0.173711	1.01591	1.00792	0.0464413	-0.661531	4.86111e-05	0.702558	0.126408	14.9401	5.9553	0.167418	1	1153.63	67	13.586	45.4587	0.173205	2.73861	1.4918	0.334691	0.299749	0.113859	0.116105
FW08DE049	CPL	USA	Temperate	TempConFor	Forest	0.00443841	0.443841	0.159519	2.01342	0.47906	0.000257428	0.0257428	-0.900517	0.116779	-0.896954	149	17.6296	1.05635	3.05	0.472727	4.53636	0.656708	41.2267	0.884994	-0.0530597	0.0545455	0.23355	0.128547	-2.11136	0.00344524	1.19858	0.0720929	19.0011	10.3626	0.470225	1.40916	1129.28	66	12.8612	25.1954	0.173205	2.73861	0.884994	40.4682	0.603702	0.205124	0.195713
FW08FL002	CPL	USA	Temperate	TempConFor	Forest	0.0365972	3.65972	0.66836	35.0168	1.55651	0.00525592	0.525592	-0.203709	5.02896	0.702341	148.5	29.8605	1.18117	4.8115	0.25	9.56818	0.980829	56.66	0.8166	-0.0879906	1.48864	1.2201	0.185448	-1.96531	0.00494444	1.48613	0.235458	35.9998	11.3202	0.695655	0.727282	1671.72	72.9916	19.8318	11.5843	0.200131	2.97003	0.8166	72.0114	0.310407	0.117406	0.245079
FW08FL013	CPL	USA	Temperate	TempConFor	Forest	0.0141543	1.41543	0.382994	4.0404	0.702465	0.000820948	0.0820948	-0.739702	0.234343	-0.611999	148.5	3.87337	1.08573	1.17273	0.438182	2.85455	0.455537	9.46	0.532782	-0.273451	1.31364	1.14614	3.67288	-1.19493	0.0147556	1.14705	0.00200061	58.8301	0.5436	4.50999	0	1637.26	72	19.1785	37.4653	0.173205	2.73861	0.532782	165.869	0.959387	0.29212	0.325096
FW08FL018	CPL	USA	Temperate	TempConFor	Forest	0.0293848	2.93848	0.595328	8.08081	0.958124	0.00170432	0.170432	-0.567943	0.468687	-0.319948	148.5	6.2525	1.19649	1.448	0.867273	2.75	0.439333	13.13	0.998573	-0.0006203	1.1875	1.08972	0.34641	-1.8044	0.00164074	1.77461	0.00153538	25.8748	5.4495	0.248286	0	1611.14	71	19.54	81.9947	0.173205	2.73861	0.998573	28.5343	0.995859	0.30013	0.173453
FW08FL021	CPL	USA	Temperate	TempConFor	Forest	0.0175709	1.75709	0.440452	14.1414	1.18017	0.0183098	1.83098	0.285777	14.736	1.16868	148.5	14.7002	1.56374	2.4485	0.962727	8.04818	0.905698	24.51	1.20783	0.0820048	1.81136	1.34587	0.29082	-2.1899	0.00358148	6.52553	0.0128531	27.1853	145.95	0.124563	0.121218	1429.35	73	19.9806	66.2944	0.395369	6.41505	1.20783	229.037	0.797081	0.254568	0.327339
FW08FL023	CPL	USA	Temperate	TempConFor	Forest	0	0	0	0	0	0	0	-1	0	-2	198	19.2054	1.0657	7.815	0.227273	9.06364	0.957302	65.61	0.883373	-0.053856	0.318182	0.564076	3.12679	0.0487862	0.0005	0.843116	0.284004	25.2215	23.427	0.376642	0.673915	1302	71	22.7415	24.5728	0	0	0.883373	4.13127	0	0	0
FW08FL048	CPL	USA	Temperate	TempConFor	Forest	0	0	0	0	0	0	0	-1	0	-2	148.5	45.5532	1.26822	2.45529	0.109091	4.54545	0.657577	84.47	0.953791	-0.0205468	1.32976	1.15315	0.27235	-1.27416	0.00143556	0.434748	0.159982	32.0116	7.5024	0.518987	0.0454545	1330.01	74	20.7566	69.2898	0	0	0.953791	6.11622	0	0	0
FW08FL064	CPL	USA	Temperate	TempConFor	Forest	0.030541	3.0541	0.607895	26.5152	1.43957	0.00236475	0.236475	-0.473048	2.05303	0.314506	237.6	20.6588	1.11921	5.82105	0.254545	8.68182	0.938611	83.28	1.08735	0.0363675	0.715909	0.846114	0.0183376	-1.91166	0.000439815	1.36666	0.394492	40.897	10.7694	0.150422	0.33335	1340.95	73	20.4331	76.1877	0.188874	2.84029	1.08735	5.89055	0.327154	0.122921	0.173702
FW08FL081	CPL	USA	Temperate	TempConFor	Forest	0	0	0	0	0	0	0	-1	0	-2	148.5	3.82456	1.07478	2.25526	0.263636	3.41636	0.533564	7.81	0.341736	-0.466309	0.197727	0.444665	0.0329491	1.94097	0	0	0	46.9859	1.1529	1.37757	0.636395	1490.15	72	19.4693	38.6709	0	0	0.341736	0	0	0	0
FW08FL083	CPL	USA	Temperate	TempConFor	Forest	0.00117392	0.117392	0.0482054	0.673401	0.2236	0.00293596	0.293596	-0.404949	1.68418	0.228958	148.5	4.95804	1.00012	2.50211	0.3	5.73636	0.758637	13.49	0.4349	-0.361611	0.638636	0.799147	0.34641	-1.39462	0.00328889	0.458117	0.00494507	34.4948	3.5757	0.822525	1.08336	1307.7	71.5721	22.6025	28.8499	0.635319	11.3975	0.4349	14.7656	1.98689	0.47522	1.46084
FW08FL091	CPL	USA	Temperate	TempConFor	Forest	0	0	0	0	0	0	0	-1	0	-2	149	3.16852	2.33266	0.74375	0.1	0.926	-0.033389	7.72	0.1772	-0.751536	1.25	1.11803	na	na	0.000166667	0.00145945	8.48655e-05	31.7904	28.0359	0.659799	1.5	1321.89	73	20.9378	41.3667	0	0	0.1772	0.00238377	0	0	0
FW08FL095	CPL	USA	Temperate	TempConFor	Forest	0	0	0	0	0	0	0	-1	0	-2	148.5	2.37803	1.09188	2.765	0.1	3.23182	0.509447	11.2929	0.212929	-0.671765	1.38068	1.17502	0.34641	-0.275662	0.000914815	0.0272843	0.00314634	29.6223	25.2846	0.812327	0.6667	1355.42	72	22.3313	21.6725	0	0	0.212929	0.244608	0	0	0
FW08FL123	CPL	USA	Temperate	TempConFor	Forest	0	0	0	0	0	0	0	-1	0	-2	223.5	4.95956	1.0108	2.65263	0.3	3	0.477121	27.6	0.576	-0.239578	0.644318	0.802694	na	na	0.000155556	0.128931	0.0111494	46.0563	2.7108	0.176016	0	1333.38	73	20.4986	74.1323	0	0	0.576	0.196549	0	0	0
FW08GA001	SAP	USA	Temperate	BroadDecFor	Forest	0	0	0	0	0	0	0	-1	0	-2	267.3	14.1343	1.34021	8.46	1.36455	13.4545	1.12887	27.78	1.64235	0.215465	1.34205	1.15847	97.8599	-0.291283	0.00919753	49.5716	0.113517	390.068	35.6355	6.23356	0.121218	1425.71	68.9918	15.1384	89.7007	0	0	1.64235	4468.18	0	0	0
FW08GA002	SAP	USA	Temperate	BroadDecFor	Forest	0.14339	14.339	1.1858	68.5015	1.84199	0.0709603	7.09603	0.857093	33.8997	1.53032	163.5	23.842	1.2948	4.24588	0.559	4.77727	0.67918	37.1182	0.930182	-0.0314322	0.781818	0.884205	0.254474	-2.17071	0.00704242	1.50048	0.0731537	163.285	47.9781	1.09548	0	1217.21	68.9162	17.2492	80.0034	0.301898	3.96011	0.930182	103.556	0.828949	0.262202	0.324558
FW08GA003	SAP	USA	Temperate	BroadDecFor	Forest	0	0	0	0	0	0	0	-1	0	-2	148.5	13.9575	1.58891	4.455	0.905455	8.45	0.926857	23.11	1.13655	0.0555903	1.63977	1.28054	9.05093	1.04118	6.96296e-05	0.855608	0.00293906	489.58	10.6272	4.46827	0.0606091	1653.59	69	14.4858	81.2077	0	0	1.13655	0.583842	0	0	0
FW08GA008	CPL	USA	Temperate	TempConFor	Forest	0.00188518	0.188518	0.0750057	3.4036	0.643808	0.000745861	0.0745861	-0.75799	1.34662	0.132458	910.8	42.3769	1.37938	15.975	0.354545	18.0545	1.25659	103.04	1.38495	0.141433	1.22841	1.10834	0.252682	-1.25423	0.000601449	3.86288	1.34257	156.796	600.057	0.592467	0.181827	1247.8	70.0487	17.9094	68.7031	0.325195	4.28026	1.38495	22.7686	0.237074	0.0923957	0.234807
FW08GA009	CPL	USA	Temperate	TempConFor	Forest	0.0100677	1.00677	0.302497	14.2045	1.18197	0.00124257	0.124257	-0.649254	1.75316	0.246291	316.8	16.8387	1.43511	10.955	0.3	14.1091	1.1495	69.84	0.9984	-0.000695428	1.13864	1.06707	0.0553936	-1.88181	0.000934028	2.94991	0.740439	113.642	1439.43	0.328337	0.128791	1209.82	69.648	17.465	55.815	0.234626	3.13718	0.9984	27.0019	0.222352	0.0871963	0.235002
FW08GA015	SAP	USA	Temperate	BroadDecFor	Forest	0.000718263	0.0718263	0.0301244	1.21909	0.346174	0.000154529	0.0154529	-0.937595	0.262278	-0.564988	574.2	17.3631	1.05068	11.149	2.34545	16.9727	1.22975	41.42	2.75965	0.440855	0.611364	0.781897	0.648526	-2.33471	0.00227107	134.199	0.220048	313.102	89.5383	2.51586	1.00002	1371.95	67	15.7644	22.2898	0.286019	3.47068	2.75965	2986.81	0.204486	0.0808017	0.103643
FW08GA029	CPL	USA	Temperate	TempConFor	Forest	0.00201159	0.201159	0.0796004	5.68182	0.824895	0.000517984	0.0517984	-0.818733	1.46307	0.168223	316.8	17.1711	0.945473	11.455	0.5	28.2455	1.45095	47.45	0.9745	-0.0112182	0.779545	0.882919	0.286461	-0.105127	7.81944e-05	1.55856	0.0650317	85.8263	2015.57	0.249261	0	1195.06	69.5433	18.2885	59.3442	0.27394	3.71984	0.9745	1.19433	0.131697	0.0537301	0.281108
FW08GA041	CPL	USA	Temperate	TempConFor	Forest	0.06572	6.572	0.879211	22.1477	1.36451	0.0155239	1.55239	0.218112	5.23154	0.719459	149	5.22975	1.17087	1.37	0.33	3.37	0.52763	9.4	0.424	-0.372634	1.01875	1.00933	0.59707	-1.62765	0.0105754	0.398854	0.00138839	104.719	1.1556	3.91929	0.33335	1197.02	69	17.9298	52.7489	0.263495	3.41385	0.424	41.3369	1.01301	0.303846	0.62145
FW08GA044	SAP	USA	Temperate	BroadDecFor	Forest	0.0586955	5.86955	0.836928	32.4159	1.52395	0.0243464	2.43464	0.403917	13.4459	1.12891	163.5	0.359864	1.03612	5.31875	0.336364	5.52273	0.742154	1.35455	0.349909	-0.456045	0.351136	0.592568	0.388234	-1.19605	0.00140909	0.732118	2.43112e-05	247.42	138.715	0.740207	0.0634952	1276.21	68	16.5756	54.4292	0.29074	3.83504	0.349909	10.1099	0.694411	0.229019	0.830902
FW08GA064	SAP	USA	Temperate	BroadDecFor	Forest	0.00249833	0.249833	0.0968518	0.447427	0.160597	0.000144903	0.0144903	-0.941231	0.0259508	-1.44429	223.5	5.87605	1.47186	1.765	0.2	1.79091	0.253074	14.22	0.3422	-0.46572	0.663636	0.814639	8.16862	-0.341858	0.0138067	0.120838	0.00742526	413.372	0.5832	5.12823	0.33335	1532.86	69	14.7603	65.9341	0.173205	2.73861	0.3422	16.35	1.52917	0.402979	0.506152
FW08GA069	SAP	USA	Temperate	BroadDecFor	Forest	0.0352734	3.52734	0.655843	10.101	1.04536	0.00529806	0.529806	-0.200793	1.51717	0.183888	148.5	11.0959	1.08346	2.59	0.318182	2.86364	0.456918	23.36	0.551782	-0.258233	0.819318	0.905162	0.253972	-1.67614	0.00445926	0.283808	0.0169744	235.188	4.2363	2.06939	0.6667	1321.16	69	16.1544	38.3896	0.213903	3.19924	0.551782	12.4026	1.11719	0.325761	0.387659
FW08GA071	SAP	USA	Temperate	BroadDecFor	Forest	0.138817	13.8817	1.17265	29.5302	1.48473	0.0705286	7.05286	0.85448	15.0034	1.17648	149	10.1408	1.02492	2.85789	0.472727	2.12727	0.327823	14.8133	0.620861	-0.207006	0.525	0.724569	45.7045	0.168682	0.01008	0.426383	0.0061862	223.233	1.7775	5.03536	0.6667	1371.65	69	15.7276	57.1937	0.313352	4.30732	0.620861	42.1198	2.02481	0.480698	0.504706
FW08GA081	CPL	USA	Temperate	TempConFor	Forest	0.0655968	6.55968	0.878504	39.8352	1.61103	0.0595416	5.95416	0.782054	36.158	1.55832	218.4	13.9417	1.01292	5.98	0.354545	6.07273	0.783384	35.5905	0.71045	-0.148466	0.813636	0.902018	0.00901771	-2.47061	0.00174459	0.623142	0.0690673	22.8394	28.9638	0.246187	0.0303045	1228.46	70.0292	19.1117	61.3246	0.313718	4.5131	0.71045	10.6538	0.743176	0.241341	0.441577
FW08GA091	SAP	USA	Temperate	BroadDecFor	Forest	0	0	0	0	0	0	0	-1	0	-2	485.1	12.5191	1.66811	10.8824	0.355556	9.13636	0.960773	36.6548	0.722103	-0.141401	0.428409	0.65453	1923.88	1.18578	0.0131966	2.87462	0.466161	307.87	24.5952	1.28164	4.81068	1371.72	67	15.9085	13.1895	0	0	0.722103	371.766	0	0	0
FW08GA095	SAP	USA	Temperate	BroadDecFor	Forest	0.0354788	3.54788	0.657809	30.9633	1.50465	0.0421449	4.21449	0.634929	36.781	1.56574	348.8	22.3551	1.54914	6.97647	0.33	8.72727	0.940879	48.6636	0.816636	-0.0879713	1.10682	1.05205	0.262508	-1.31696	0.00149489	0.909696	0.141648	251.064	62.5518	0.960874	0	1275.15	68	16.6842	76.8136	0.338874	5.39354	0.816636	13.3269	0.61801	0.208981	0.414963
FW08GA113	SAP	USA	Temperate	BroadDecFor	Forest	0.00287233	0.287233	0.109657	3.0525	0.607723	0.000265821	0.0265821	-0.897628	0.282495	-0.533881	360.36	35.3468	1.45328	10.9429	0.345	10.6273	1.02642	59.62	0.9412	-0.0263181	0.509091	0.713506	1.85534	-0.851382	0.00335192	1.85145	0.450427	575.68	44.6238	11.0935	0.954584	1790.62	68.1789	13.7528	86.1966	0.192808	3.1338	0.9412	60.818	0.294883	0.112231	0.204853
FW08GA115	SAP	USA	Temperate	BroadDecFor	Forest	0.0128378	1.28378	0.358654	6.73401	0.888405	0.00252006	0.252006	-0.45345	1.32189	0.124467	148.5	22.4658	1.05357	4.67	0.663636	5.24545	0.719783	51.91	1.18274	0.0728879	0.376136	0.6133	26.6486	-0.30907	0.00735185	4.09779	0.270365	288.876	10.8396	4.70099	1.4243	1342.26	70	15.2974	72.6669	0.234253	3.42955	1.18274	295.238	0.653813	0.218486	0.19806
FW08GA123	SAP	USA	Temperate	BroadDecFor	Forest	0	0	0	0	0	0	0	-1	0	-2	149	11.454	2.01997	1.52895	0.163636	1.61364	0.207806	19.5	0.358636	-0.445346	1.11932	1.05798	3.21119	-0.600466	0.0129193	0.0689024	0.00951969	203.563	0.6741	5.2762	4.03049	1379.68	69	15.6877	80.6409	0	0	0.358636	8.72369	0	0	0
FW08IA002	UMW	USA	Temperate	BroadDecFor	Forest	0.00672495	0.672495	0.223365	4.54545	0.743937	0.00133079	0.133079	-0.632496	0.899495	-0.0411997	198	4.91095	1.0624	5.4375	0.272727	6.75909	0.829888	18.19	0.454627	-0.342345	0.236364	0.486172	305.89	0.822303	0.011625	1.18879	0.052905	331.897	17.9226	2.37601	0.33335	885.794	70	7.91122	17.1035	0.2191	3.36397	0.454627	135.433	0.497696	0.175424	0.481932
FW08IA003	TPL	USA	Temperate	TempSavan	Savanna	0.000507588	0.0507588	0.021503	1.37741	0.376104	0.000135949	0.0135949	-0.944641	0.368916	-0.421457	871.2	na	2.03713	24.19	1.01818	27.1364	1.43355	88.17	1.89988	0.278727	0.0113636	0.1066	0.299273	na	0	na	na	390.785	3.7809	4.88094	2.6894	783.034	68	9.49032	37.9672	0.242047	3.67665	1.89988	na	0.135488	0.0551825	0.127401
FW08IA004	TPL	USA	Temperate	TempSavan	Savanna	0.00806322	0.806322	0.256795	5.05051	0.781792	0.00134857	0.134857	-0.629196	0.844697	-0.0681878	158.4	10.1137	1.0031	3.65	0.520909	6.26364	0.796827	26.52	0.786109	-0.104517	0.284091	0.533002	0.0136003	-2.2458	0.000944444	0.956826	0.0179914	365.838	87.3261	0.589226	0.5	902.674	67	10.1604	0.192726	0.197883	2.89875	0.786109	8.85595	0.462791	0.165182	0.251725
FW08IA005	TPL	USA	Temperate	TempSavan	Savanna	0.0253968	2.53968	0.548964	20.202	1.32638	0.00555598	0.555598	-0.183362	4.41953	0.646358	148.5	8.03719	1.22242	4.065	0.590909	7.95455	0.900615	17.61	0.767009	-0.115199	0.493182	0.702269	0.237748	-1.74036	0.0021963	2.0532	0.0100347	417.242	64.0773	0.662288	0	798.552	69	8.04413	0.0337093	0.253995	3.55766	0.767009	44.1924	0.447249	0.160543	0.33115
FW08IA006	TPL	USA	Temperate	TempSavan	Savanna	0.00741635	0.741635	0.240957	20.4826	1.33209	0.00904393	0.904393	0.00190372	24.9777	1.39773	712.8	45.0064	2.99199	19.655	1.00909	27.6182	1.4412	114.95	2.15859	0.33417	0.645455	0.803402	0.197593	-1.76238	0.000619599	23.0174	2.23647	238.626	636.594	0.33766	0.515168	917.153	69	9.77402	3.84942	0.39109	6.27905	2.15859	139.763	0.227352	0.0889691	0.181178
FW08IA008	TPL	USA	Temperate	TempSavan	Savanna	0.00906924	0.906924	0.280333	4.41919	0.733935	0.000882307	0.0882307	-0.72531	0.429924	-0.356622	158.4	12.3579	1.34139	3.325	0.618182	4.87273	0.687772	28.65	0.904682	-0.0435041	0.4125	0.642262	0.0762755	-1.90095	0.00125347	1.12755	0.0203302	342.02	33.0714	0.778863	0	897.542	70.7735	7.96451	0.484406	0.201408	2.92163	0.904682	13.8508	0.599588	0.204008	0.222629
FW08IA009	TPL	USA	Temperate	TempSavan	Savanna	0.00380789	0.380789	0.140127	1.78971	0.445559	0.0216993	2.16993	0.356012	10.1987	1.00897	223.5	11.2997	2.63979	2.195	44	4.7	0.672098	19.24	44.1924	1.64535	0.342045	0.584847	0.198802	-3.59747	0.000747795	1385.59	0.00301467	318.282	32.3595	0.47377	0	900.901	71	8.10785	1.83841	0.329904	5.80396	44.1924	10154.1	1.23489	0.349255	0.00746517
FW08IA010	TPL	USA	Temperate	TempSavan	Savanna	0.000326191	0.0326191	0.0139402	0.935279	0.286744	0.000503117	0.0503117	-0.823007	1.44257	0.162138	1069.2	64.106	1.04194	26.48	14.3727	28.6727	1.45747	115.85	15.5312	1.19121	0.298864	0.546684	0.154479	-3.38902	0.00099678	2033.3	2.9083	300.276	844.486	0.302682	1.96979	892.554	70.0752	8.59496	2.09758	0.287191	4.90511	15.5312	19862.1	0.171072	0.0685837	0.0184912
FW08IA011	TPL	USA	Temperate	TempSavan	Savanna	0.00178246	0.178246	0.0712358	1.57828	0.411331	0.000343657	0.0343657	-0.871712	0.304293	-0.502665	316.8	5.08175	1.00542	7.23	15.9718	8.85455	0.947166	21.2	16.1838	1.20908	0.0886364	0.297719	0.085887	-3.22579	0.000453125	450.319	0.0220199	352.022	177.828	0.633684	0	892.778	67	10.3334	0.93579	0.291659	3.50729	16.1838	1999.7	0.3961	0.144917	0.0180217
FW08IA013	UMW	USA	Temperate	BroadDecFor	Forest	0	0	0	0	0	0	0	-1	0	-2	277.2	17.672	1.05207	8.22	0.663636	10.3273	1.01399	34.53	1.00894	0.00386378	0.635227	0.797011	17.4046	0.0185495	0.00266667	3.62666	0.0974731	360.243	92.259	0.808631	0.545455	878.532	71	7.71255	6.47839	0	0	1.00894	94.7767	0	0	0
FW08IA014	TPL	USA	Temperate	TempSavan	Savanna	0	0	0	0	0	0	0	-1	0	-2	158.4	15.4084	1.00621	3.82	0.654545	5.30909	0.72502	39.47	1.04925	0.0208771	0.00681818	0.0825723	0.142714	-2.01143	0.00200347	2.05752	0.0673938	320.965	56.2257	0.510704	0	882.602	70	8.46055	0.13926	0	0	1.04925	40.3974	0	0	0
FW08IA015	TPL	USA	Temperate	TempSavan	Savanna	0.00769074	0.769074	0.247746	19.3108	1.30773	0.00556183	0.556183	-0.182975	13.9652	1.14536	673.2	22.7826	2.31469	21.38	0.836364	25.1091	1.39983	79.07	1.62706	0.211405	0.621591	0.78841	0.131772	-2.42488	0.00227759	29.4327	2.56263	405.856	898.664	0.314968	0.212123	819.119	68.3435	8.287	0.605999	0.321595	4.70384	1.62706	656.949	0.187336	0.0745737	0.197654
FW08IA016	TPL	USA	Temperate	TempSavan	Savanna	0.00223115	0.223115	0.0874672	5.21886	0.79371	0.00101193	0.101193	-0.696386	2.367	0.37603	594	33.3637	1.05676	20.985	0.672727	23.3909	1.36905	75.73	1.43003	0.155344	0.526136	0.725353	0.0718153	-1.13556	0.000166667	3.57844	0.430679	375.58	660.734	0.391667	0.136364	895.213	67.4356	10.0604	5.9146	0.338111	4.56186	1.43003	5.84478	0.195027	0.0773777	0.236437
FW08IA017	UMW	USA	Temperate	BroadDecFor	Forest	0.0011058	0.11058	0.04555	1.26263	0.354613	6.41e-05	0.00641	-0.973018	0.0732323	-1.07971	316.8	9.82514	1.00675	9.495	0.318182	11.4182	1.0576	36.18	0.679982	-0.167503	0.235227	0.485002	27.6785	0.0972315	0.00546354	2.73062	0.309192	337.925	34.8543	1.7553	0.250009	885.216	70	7.99758	16.1515	0.173205	2.73861	0.679982	146.205	0.239847	0.093368	0.25472
FW08IA023	TPL	USA	Temperate	TempSavan	Savanna	0.109586	10.9586	1.07768	58.0808	1.77145	0.149994	14.9994	1.17896	79.4966	1.9004	118.8	24.2183	1.10501	3.52632	0.779091	5.3	0.724276	56.0526	1.33962	0.126981	0.518182	0.719848	0.00774597	-3.6733	0.00718056	4.89329	0.207468	340.093	11.6469	2.25433	0.0606091	860.672	68	10.7993	3.48828	0.258127	4.11424	1.33962	344.338	0.776272	0.249509	0.192687
FW08IA027	TPL	USA	Temperate	TempSavan	Savanna	0.00387536	0.387535	0.142244	1.78971	0.445559	0.000224771	0.0224771	-0.911945	0.103803	-0.943846	223.5	23.3439	1.10688	3.07	0.609091	4.61818	0.664471	60.4867	1.21396	0.0842035	0.00909091	0.0953463	0.00774597	-1.15828	4.44444e-05	0.295674	0.0217491	400.571	22.7952	1.31049	1.81819	877.087	67.9992	9.80456	0.317921	0.173205	2.73861	1.21396	0.128782	0.593007	0.202218	0.142678
FW08IA028	TPL	USA	Temperate	TempSavan	Savanna	0.0025571	0.25571	0.0988894	5.94177	0.84147	0.00315572	0.315572	-0.381354	7.33274	0.865858	673.2	21.5883	1.07782	16.8425	1	23.2364	1.36617	71.38	1.7138	0.23396	1.16477	1.07925	0.198018	-1.28484	0.00025236	11.2237	0.510929	323.655	526.262	0.320726	0.0909091	849.551	67.9248	9.13787	1.07396	0.409563	6.59534	1.7138	27.7576	0.283837	0.10851	0.238979
FW08IA029	TPL	USA	Temperate	TempSavan	Savanna	0.00571858	0.571858	0.196413	16.2148	1.2359	0.00336843	0.336843	-0.359674	9.55104	0.980505	752.4	29.8975	1.26229	21.45	0.381818	28.3545	1.45262	89.25	1.27432	0.105278	0.619318	0.786968	0.282736	-1.32893	0.000748538	6.99892	1.71822	303.259	761.823	0.282622	0	892.308	70.0699	8.58762	1.61035	0.293264	4.2943	1.27432	51.3418	0.15145	0.0612451	0.230134
FW08IA031	TPL	USA	Temperate	TempSavan	Savanna	0.0101478	1.01478	0.304228	2.68456	0.566386	0.00225282	0.225282	-0.48774	0.595973	-0.217547	223.5	8.70608	1.04207	1.66316	0.581818	2.64545	0.4225	18.64	0.768218	-0.114515	0.438636	0.662296	0.45587	-1.86266	0.00498889	0.978435	0.00700556	400.367	4.5918	4.08742	0.0681818	747.597	68	8.90496	12.5245	0.209143	3.46313	0.768218	47.8368	1.30909	0.36344	0.272244
FW08IA035	TPL	USA	Temperate	TempSavan	Savanna	0.00165794	0.165794	0.066622	3.87205	0.687712	0.000259	0.0259	-0.899974	0.604882	-0.211208	594	21.9564	1.98407	16.765	0.472727	23.3545	1.36837	63.21	1.10483	0.0432944	0.780682	0.883562	0.427283	-1.20916	0.000859259	5.14546	0.632601	457.591	1201.96	0.363553	0.0909136	720.817	68.3172	7.50478	0.546977	0.243457	3.45083	1.10483	43.3286	0.147758	0.0598504	0.220358
FW08IA036	TPL	USA	Temperate	TempSavan	Savanna	0	0	0	0	0	0	0	-1	0	-2	198	11.1462	1.01674	4.7125	12.6318	5.48636	0.739285	23.68	12.8686	1.10953	0	0	0.381466	-2.94194	0.00112778	312.117	0.0163935	377.204	100.481	0.304226	0.0303045	819.763	71	7.55783	0.343981	0	0	12.8686	3449.59	0	0	0
FW08IA040	TPL	USA	Temperate	TempSavan	Savanna	0.00111029	0.111029	0.0457253	4.51887	0.74185	0.00351516	0.351516	-0.345327	14.3067	1.15584	1504.8	na	2.47061	36.415	0.945455	40.7	1.60959	136.69	2.31235	0.364054	0.488636	0.699025	0.0122009	na	0	na	na	440.835	4014.54	0.209446	0.121218	748.397	69.1207	7.47523	1.30137	0.442244	7.36556	2.31235	na	0.180972	0.0722396	0.191253
FW08IA041	TPL	USA	Temperate	TempSavan	Savanna	0.00630987	0.630987	0.212451	0.671141	0.223013	0.000365973	0.0365973	-0.864558	0.0389262	-1.31046	149	3.08111	1.02397	0.74	0.336364	1.06364	0.0267932	8.2	0.418364	-0.378446	0.0181818	0.13484	0.0120844	-2.92257	0.00668571	0.163602	0.00066034	283.429	1.1007	3.73793	1.1591	901.903	69	8.45604	0.0834028	0.173205	2.73861	0.418364	10.7192	2.57476	0.553247	0.414006
FW08IA042	UMW	USA	Temperate	BroadDecFor	Forest	0.000704772	0.0704772	0.0295774	2.89661	0.590687	0.00127795	0.127795	-0.642456	5.25238	0.721182	1346.4	27.8402	1.68724	34.705	0.881818	41.1	1.61384	77.57	1.65752	0.219458	0.5625	0.75	0.598337	-1.50662	0.00110008	30.0732	2.30502	337.084	699.344	0.495449	0.0606091	897.776	70.0097	7.8822	12.0698	0.409904	6.48325	1.65752	324.213	0.157743	0.0636123	0.2473
FW08IA043	TPL	USA	Temperate	TempSavan	Savanna	0.0108856	1.08856	0.319847	14.1414	1.18017	0.00178447	0.178447	-0.555258	2.31818	0.367017	198	4.04977	1.02093	8.22	1.03636	12.9909	1.11364	16.22	1.19856	0.0786611	0.288636	0.537249	0.513197	-1.75586	0.00111389	17.7672	0.0202322	370.517	73.3716	1.14834	0.636395	878.987	68	9.55255	20.736	0.210862	3.18512	1.19856	193.948	0.245181	0.0952325	0.175929
FW08IA046	UMW	USA	Temperate	BroadDecFor	Forest	0.000367718	0.0367718	0.0156832	2.25077	0.511986	0.000347924	0.0347924	-0.870335	2.12961	0.330335	1821.6	na	2.13755	56.7	0.518182	61.2091	1.78682	83.41	1.35228	0.131067	0.511364	0.715097	0.589819	na	0	na	na	358.67	1668.11	0.33588	0.7197	884.638	71.4279	7.51731	6.19742	0.374665	5.74852	1.35228	na	0.0939161	0.038984	0.277061
FW08IA048	TPL	USA	Temperate	TempSavan	Savanna	0.000901144	0.0901144	0.0374721	0.673401	0.2236	5.23e-05	0.00523	-0.97786	0.0390572	-1.3093	148.5	2.4336	1.16742	3.145	0.581818	7.47273	0.873479	9.24	0.674218	-0.1712	0.201136	0.448482	0.340624	-1.80905	0.00219259	3.65282	0.00287928	327.641	18.0909	1.3502	1.5	897.513	68	9.9923	22.2581	0.173205	2.73861	0.674218	78.4895	0.366481	0.135604	0.256898
FW08IA052	TPL	USA	Temperate	TempSavan	Savanna	0	0	0	0	0	0	0	-1	0	-2	237.6	24.2453	1.16847	6.97	0.409091	10.1636	1.00705	42.24	0.831491	-0.0801425	0	0	0.162121	-0.485397	0.000189815	0.393835	0.0317714	361.776	239.775	0.287999	0.977286	806.859	70	8.03004	0.274015	0	0	0.831491	0.732606	0	0	0
FW08IA054	UMW	USA	Temperate	BroadDecFor	Forest	0.00163207	0.163207	0.0656569	2.52525	0.54719	0.000994541	0.0994541	-0.700157	1.53883	0.190003	316.8	31.2617	1.04382	8.215	0.540909	15.4727	1.18957	57.97	1.12061	0.0494541	0.311364	0.558	2.36998	-1.03437	0.00456424	6.06199	0.400962	321.389	38.799	1.49393	1.22727	887.845	69.1981	7.86989	14.2728	0.284876	4.90776	1.12061	271.15	0.317187	0.119648	0.254215
FW08IA055	TPL	USA	Temperate	TempSavan	Savanna	0.007206	0.7206	0.23568	4.47427	0.738326	0.00537207	0.537207	-0.195719	3.33557	0.52447	223.5	27.2545	1.87616	3.114	0.554545	6.20909	0.793028	36.5467	0.920012	-0.0362065	0.614773	0.784074	0.351162	-1.67492	0.00326825	1.2353	0.0335023	340.628	5.3316	1.82965	0	920.535	68	10.1865	10.3984	0.384637	5.8558	0.920012	39.5653	0.943101	0.288495	0.418078
FW08IA062	UMW	USA	Temperate	BroadDecFor	Forest	0.0014506	0.14506	0.0588283	3.84278	0.685094	0.00116032	0.116032	-0.665483	3.07378	0.489084	910.8	na	4.25463	24.885	6.60556	26.4909	1.4231	68.9072	7.29463	0.863003	0.671591	0.819507	2.16516	na	0	na	na	397.988	547.001	0.324401	0.0681818	873.12	72.0175	6.99903	3.91754	0.30899	4.76524	7.29463	na	0.179882	0.0718386	0.0423586
FW08IA063	TPL	USA	Temperate	TempSavan	Savanna	0	0	0	0	0	0	0	-1	0	-2	223.5	3.81743	1.06582	1.045	0.536364	1.68182	0.225779	15.74	0.693764	-0.158788	0	0	0.00774597	-3.38993	0.00526349	0.947652	0.00542366	400.723	2.1573	1.76069	1.09091	880.676	67	9.52347	0	0	0	0.693764	48.882	0	0	0
FW08IA065	TPL	USA	Temperate	TempSavan	Savanna	0.0113869	1.13869	0.330149	21.2418	1.34717	0.00740701	0.740701	-0.0753585	13.8174	1.14074	673.2	15.105	1.08107	18.14	0.672727	18.6545	1.27078	62.72	1.29993	0.113919	0.886364	0.941469	0.0844388	-1.81675	0.000613562	7.88765	0.766688	245.216	461.864	0.349696	0	915.8	69	9.68259	3.76052	0.279868	4.13086	1.29993	47.4277	0.22144	0.0868721	0.215295
FW08IA083	TPL	USA	Temperate	TempSavan	Savanna	0.00542005	0.542005	0.188086	2.0202	0.480036	0.00098645	0.098645	-0.701922	0.367677	-0.42288	148.5	12.819	1.05825	3.365	0.363636	3.72727	0.571391	51.18	0.875436	-0.0577754	0.0465909	0.215849	0.0150744	-2.54126	0.00169259	0.875252	0.144895	416.495	64.3878	0.874733	0.727309	733.198	68	8.84063	0.198499	0.370629	4.01973	0.875436	14.5182	1.07847	0.317743	0.423365
FW08ID004	WMT	USA	Temperate	TempConFor	Forest	0.020234	2.0234	0.480496	23.2323	1.3844	0.0097871	0.97871	0.0329048	11.2374	1.05105	396	32.6863	1.07589	9.06842	0.709091	11.4818	1.06001	74.1	1.45009	0.161395	0.470455	0.685897	8.6826	-0.957747	0.00941576	13.924	1.31796	2142.07	38.5731	9.16148	0.454568	1360.29	64.4853	2.47824	50.7385	0.294947	4.54116	1.45009	1284.83	0.395509	0.144733	0.203399
FW08ID005	XER	USA	Temperate	DesertXerics	Savanna	0.00303809	0.303809	0.115214	0.447427	0.160597	0.000176209	0.0176209	-0.929516	0.0259508	-1.44429	223.5	0.426825	1.13809	0.588235	0.363636	1.47273	0.168122	5.3913	0.417549	-0.379292	0.305682	0.552885	0.0707307	-3.90068	0.0605556	3.58826	0.00227267	1836.05	5.3568	12.347	1.96974	626.47	58.7122	6.8402	9.05578	0.173205	2.73861	0.417549	2129.43	1.85955	0.456298	0.414813
FW08ID006	XER	USA	Temperate	DesertXerics	Savanna	0	0	0	0	0	0	0	-1	0	-2	148.5	10.8625	1.0533	3.48	0.4	4.85455	0.686149	27.97	0.6797	-0.167683	1.3125	1.14564	28.2245	-0.586636	0.0295	2.47209	0.107132	2204.62	80.4852	8.80754	0.6667	576.217	54.4015	4.9696	3.24954	0	0	0.6797	714.68	0	0	0
FW08ID007	WMT	USA	Temperate	TempConFor	Forest	0.145665	14.5665	1.19219	29.5302	1.48473	0.0394089	3.94089	0.606477	7.98926	0.90305	149	5.27864	1.11631	1.415	0.227273	2.02727	0.306912	16.5333	0.392606	-0.406043	0.903409	0.950478	5.66831	-1.09025	0.0462	0.354796	0.0161041	2253.84	6.1128	20.1035	0.33335	570.981	64.923	2.79226	92.5059	0.274813	3.86694	0.392606	160.637	1.90746	0.463514	0.699971
FW08ID008	XER	USA	Temperate	DesertXerics	Savanna	0	0	0	0	0	0	0	-1	0	-2	148.5	11.995	1.21094	2.57	0.327273	3.26364	0.513702	24.64	0.573673	-0.241336	0	0	0.499981	-1.3607	0.00378021	0.319685	0.0174245	1948.34	60.1596	6.47977	1.92426	507.32	53.3958	5.81645	1.9179	0	0	0.573673	11.8431	0	0	0
FW08ID010	WMT	USA	Temperate	TempConFor	Forest	0.0218236	2.18236	0.502749	15.1376	1.20784	0.00279011	0.279011	-0.421348	1.93532	0.288991	218	11.2327	1.01531	6.14737	0.383636	6.93636	0.841132	36.7692	0.751329	-0.12417	0.904545	0.951076	12.2528	-0.863	0.0215	3.98983	0.369675	2151.07	35.0379	9.48304	0.33335	1353.4	63.227	3.2334	72.4741	0.221617	3.1421	0.751329	840.658	0.452989	0.162262	0.294967
FW08ID016	XER	USA	Temperate	DesertXerics	Savanna	0	0	0	0	0	0	0	-1	0	-2	277.2	16.5639	1.40594	7.23529	0.727273	9.19091	0.963358	78.73	1.51457	0.18029	0.586364	0.765744	0.534524	-2.54328	0.011	25.0182	2.49138	1695.78	1267.23	3.67493	1	357.597	54.8089	7.05759	1.43952	0	0	1.51457	2696.96	0	0	0
FW08ID024	XER	USA	Temperate	DesertXerics	Savanna	0.0496902	4.96902	0.775903	9.39597	1.01687	0.00288203	0.288203	-0.410941	0.544966	-0.255733	149	1.36161	1.0999	1.185	0.154545	1.89091	0.276671	6.38	0.218345	-0.660856	0.664773	0.815336	15.1414	-0.562475	0.0465	0.187106	0.00240255	2235.32	3.3813	15.028	0.33335	713.538	59.1033	4.93097	19.8358	0.173205	2.73861	0.218345	85.2642	1.4483	0.388865	0.793262
FW08ID033	WMT	USA	Temperate	TempConFor	Forest	0.00767785	0.767785	0.247429	14.0993	1.17896	0.00126467	0.126467	-0.644995	2.32239	0.367801	475.2	19.8438	6.12737	14.1053	0.67	18.3636	1.26396	50.46	1.1746	0.06989	0.772727	0.879049	22.2047	-0.413571	0.00744197	15.7348	0.837036	2194.67	2801.44	3.65949	2.09099	470.085	63.2409	3.34059	24.7471	0.249817	3.23576	1.1746	1147.56	0.176205	0.070483	0.212683
FW08ID034	XER	USA	Temperate	DesertXerics	Savanna	0.04477	4.477	0.738543	14.8148	1.19906	0.00310134	0.310134	-0.387074	1.02626	0.0154698	148.5	4.54541	1.21069	2.14	0.2	3.30909	0.519709	18.95	0.3895	-0.409493	0.415909	0.64491	0.624749	-2.10196	0.03875	0.688009	0.0456605	2298.32	13.4415	18.567	1.95457	837.071	58.3493	4.90453	79.4963	0.191153	2.85508	0.3895	261.271	0.862798	0.270166	0.490764
FW08ID036	WMT	USA	Temperate	TempConFor	Forest	0.0275068	2.75068	0.574109	19.0797	1.30276	0.0233484	2.33484	0.38647	16.1953	1.20966	178.2	6.51505	1.18725	4.135	0.745455	6.93636	0.841132	36.27	1.10815	0.0446003	0.514286	0.717137	47.8099	-1.24228	0.0658	34.7807	0.608017	2185.79	15.0939	21.4347	0	1074.72	63.4548	3.77756	27.6718	0.333324	4.79729	1.10815	22428	0.691615	0.228302	0.300792
FW08ID044	XER	USA	Temperate	DesertXerics	Savanna	0.00123354	0.123354	0.0505166	1.3468	0.370476	7.15e-05	0.00715	-0.970008	0.0781145	-1.05495	148.5	8.74216	1.20178	3.1075	0.511818	10.9182	1.03815	22.45	0.736318	-0.132934	0.881818	0.939052	30.5191	-0.577866	0.0233333	7.67092	0.0511711	1655.99	199.123	5.83021	0	378.512	55.6578	7.49524	0.0112989	0.173205	2.73861	0.736318	1754.08	0.25083	0.0971985	0.235231
FW08ID053	WMT	USA	Temperate	TempConFor	Forest	0.211238	21.1238	1.34486	101.01	2.00864	0.164649	16.4649	1.21919	78.732	1.89621	148.5	12.0502	1.19854	3.98158	0	4.78182	0.679593	36.67	0.3667	-0.435689	0.7875	0.887412	16.4964	-0.531006	0.0691415	0.368573	0.306892	2701.65	6.1164	29.8156	0	704.325	62.4332	1.91687	70.0324	0.292676	4.30431	0.3667	249.74	0.900141	0.278786	0.798136
FW08ID057	XER	USA	Temperate	DesertXerics	Savanna	0	0	0	0	0	0	0	-1	0	-2	1188	12.4803	2.15861	32.1053	0.272727	32.4455	1.51115	76.36	1.03633	0.0154969	0.0181818	0.13484	0.0353272	-1.90396	0.000573148	7.7508	2.92183	1576.92	154.367	6.03655	2.15158	350.226	59.2358	6.43361	4.59694	0	0	1.03633	43.5351	0	0	0
FW08ID061	WMT	USA	Temperate	TempConFor	Forest	0.042953	4.2953	0.723891	10.7383	1.0696	0.172741	17.2741	1.2399	43.1852	1.63544	149	2.98731	1.03341	1.64	0.318182	2.5	0.39794	17.1933	0.490115	-0.309702	0.980682	0.990294	29.5661	-0.878632	0.0833	1.25277	0.0300034	2089.91	2.3445	31.9774	0	986.076	63.1758	3.79774	27.6022	0.4041	6.67623	0.490115	1022.69	2.67049	0.564724	0.8245
FW08ID078	WMT	USA	Temperate	TempConFor	Forest	0.237429	23.7429	1.39345	42.953	1.64299	0.0953598	9.53598	0.983896	17.2515	1.23708	223.5	1.87268	1.04972	1.00316	0.407273	1.80909	0.25746	6.64394	0.473712	-0.324486	1.25341	1.11956	7.00037	-1.65215	0.10575	1.4177	0.00158392	1326.76	2.5524	25.8319	1.06066	782.014	61.2532	6.5311	92.5	0.324645	4.04929	0.473712	1469.23	2.2383	0.510318	0.68532
FW08IL001	TPL	USA	Temperate	TempSavan	Savanna	0.00491306	0.491306	0.173567	9.20974	1.00901	0.001934	0.1934	-0.53254	3.62537	0.560549	336.6	35.5417	1.26995	7.985	2.00909	18.7455	1.2729	57.602	2.58511	0.412479	0.476136	0.690026	0.0494279	-0.240149	6.53595e-06	3.49055	0.0129367	167.643	39.9528	0.695021	0	1028.78	69	12.6555	6.18805	0.274834	4.04855	2.58511	0.223578	0.215975	0.0849247	0.106314
FW08IL002	TPL	USA	Temperate	TempSavan	Savanna	0.0114176	1.14176	0.330771	16.2338	1.23638	0.00682722	0.682722	-0.106392	9.70707	0.987535	277.2	38.3768	1.19806	8.48235	3.29091	14.2182	1.15284	58.5253	3.87616	0.588402	0.266667	0.516398	0.754382	-0.0924487	1.42857e-05	13.129	0.0199232	173.551	49.1571	0.558577	0.33335	956.761	69.1946	11.6489	8.37987	0.293779	4.22593	3.87616	1.83806	0.29722	0.113014	0.0757913
FW08IL004	TPL	USA	Temperate	TempSavan	Savanna	0.00360936	0.360936	0.133838	7.31452	0.919837	0.000943761	0.0943761	-0.711357	1.91257	0.283883	287.1	28.2628	1.17437	8.82222	1.36364	20.2655	1.30676	53.65	1.90014	0.278785	0.272727	0.522233	7.46817	1.33843	1.37931e-05	2.52486	0.0202087	207.673	66.2157	0.930972	0.250009	940.938	70.139	10.6093	37.8672	0.269817	3.78667	1.90014	0.341291	0.186853	0.0743971	0.141999
FW08IL005	TPL	USA	Temperate	TempSavan	Savanna	0.00346184	0.346184	0.129104	3.15657	0.618735	0.000200787	0.0200787	-0.920534	0.183081	-0.714261	158.4	9.3857	1.14466	4.65	0.636364	9.11818	0.959908	17.99	0.816264	-0.0881696	0.928409	0.96354	84.7078	0.447819	0.00453819	3.67989	0.0157722	201.35	15.9246	0.3942	0.500018	961.793	69	11.3112	1.85374	0.173205	2.73861	0.816264	163.66	0.300346	0.114059	0.212193
FW08IL006	SAP	USA	Temperate	BroadDecFor	Forest	0.0028696	0.286961	0.109565	2.52525	0.54719	0.000166437	0.0166437	-0.933139	0.146465	-0.805584	316.8	23.9766	1.03777	7.18	0.7	8.8	0.944483	33.61	1.0361	0.0154017	1.4375	1.19896	35.2019	0.159469	0.00429514	3.28134	0.0763246	182.317	4.6476	5.27759	1.17426	1203.73	70	13.6815	65.3369	0.173205	2.73861	1.0361	138.119	0.311206	0.117671	0.16717
FW08IL007	TPL	USA	Temperate	TempSavan	Savanna	0.0136949	1.36949	0.374654	15.1515	1.20821	0.00166811	0.166811	-0.573796	1.84554	0.26847	237.6	25.6857	1.4534	5.095	0.790909	11.0636	1.0439	40.09	1.19181	0.0762067	0.672727	0.8202	0.0251614	-2.44644	0.00152315	3.59754	0.0529704	215.506	98.7822	0.280347	0.507582	1004.44	70	11.4111	1.05323	0.228045	3.09448	1.19181	53.7	0.279698	0.107108	0.191344
FW08IL010	TPL	USA	Temperate	TempSavan	Savanna	0	0	0	0	0	0	0	-1	0	-2	149	22.7877	1.20427	2.7	0.727273	5.22727	0.718275	58.3533	1.31081	0.117538	0.0863636	0.293877	0.00774597	-1.63304	0.0001	0.653398	0.0261585	210.913	11.4372	1.02883	1.9697	1011	70.9256	12.0323	1.66719	0	0	1.31081	0.64033	0	0	0
FW08IL020	TPL	USA	Temperate	TempSavan	Savanna	0.0106785	1.06785	0.315518	9.78535	1.03283	0.00113571	0.113571	-0.670459	1.04072	0.0214869	316.8	28.8414	1.05796	7.575	0.627273	9.16364	0.962068	99.92	1.62647	0.211247	0.688636	0.829841	0.00844476	0.485771	0	0	0	190.079	38.2374	0.278185	0.71215	950.72	70	11.88	0.409306	0.211416	2.98657	1.62647	0	0.325916	0.122516	0.129984
FW08IL021	TPL	USA	Temperate	TempSavan	Savanna	0.00505331	0.505331	0.177632	6.49351	0.874685	0.000955357	0.0955357	-0.708774	1.22763	0.092592	277.2	35.1932	1.06119	10.85	0.814286	12.85	1.1089	72.3	1.53729	0.186755	0.685714	0.828079	0.0309349	-0.964484	5.89226e-05	1.4033	0.109247	197.83	254.057	0.46405	1.37274	1018.68	70.1348	12.0555	24.3958	0.240024	3.33599	1.53729	0.810323	0.25961	0.100236	0.156135
FW08IL023	TPL	USA	Temperate	TempSavan	Savanna	0	0	0	0	0	0	0	-1	0	-2	99	26.1247	1.02218	3.24	0.586364	4.29091	0.632549	34.84	0.934764	-0.0292982	0.0204545	0.143019	0.0207668	-0.360966	3e-05	0.0897484	0.0029962	194.886	5.2074	0.391862	1.6591	1054.27	70	12.0268	0	0	0	0.934764	0.026386	0	0	0
FW08IL025	TPL	USA	Temperate	TempSavan	Savanna	0.0182315	1.82315	0.450735	18.1818	1.28289	0.00557986	0.557986	-0.181783	5.56465	0.746217	99	14.2469	1.36935	2.5935	0.869091	9.97273	0.998814	19.32	1.06229	0.0262435	0.598864	0.773863	8.71274	0.842462	0.00013	1.08166	0.0012883	200.935	2.1807	5.95701	0	989.299	69	12.6264	62.0465	0.244773	3.84502	1.06229	1.37804	0.385554	0.141623	0.23042
FW08IL032	TPL	USA	Temperate	TempSavan	Savanna	0	0	0	0	0	0	0	-1	0	-2	149	3.32507	1	0.885	0.809091	2.35455	0.371907	14.36	0.952691	-0.021048	0.255682	0.50565	0.00774597	-3.03995	0.00127143	2.00014	0.00190202	210.018	3.7017	0.982523	1	953.062	70	10.992	0	0	0	0.952691	24.9217	0	0	0
FW08IL040	TPL	USA	Temperate	TempSavan	Savanna	0.123877	12.3877	1.12671	36.3636	1.57245	0.01097	1.097	0.0780952	3.2202	0.50923	99	7.60772	1.03581	1.73529	0.881818	2.93545	0.467675	9.9	0.980818	-0.00841149	0.553409	0.743915	0.0496211	-0.769202	6.22222e-05	0.284547	0.00011985	125.665	0.6768	1.9617	1	1163	68	13.4948	5.37634	0.195141	2.88096	0.980818	0.17351	0.981436	0.29698	0.198957
FW08IL041	TPL	USA	Temperate	TempSavan	Savanna	0.002335	0.2335	0.0911393	2.0202	0.480036	0.000207815	0.0207815	-0.918	0.179798	-0.721708	198	11.0205	1.07955	4.25389	0.972727	8.65182	0.937107	22.05	1.19323	0.0767232	0.373864	0.611444	18.9758	1.23108	8.04556e-05	1.34451	0.00318397	245.982	4.4703	1.85899	0.803064	993.318	69	11.334	13.3748	0.222561	3.05889	1.19323	1.0601	0.353555	0.131476	0.18652
FW08IL042	TPL	USA	Temperate	TempSavan	Savanna	0.106961	10.6961	1.06804	25.2525	1.41917	0.00973345	0.973345	0.0307395	2.29798	0.363232	99	4.34331	1.39591	1.34	0.845455	2.36091	0.373079	5.95	0.904955	-0.0433732	0.467045	0.683407	2.06373	0.202363	9.01235e-05	0.338285	3.53054e-05	167.134	0.2295	3.42612	0.3485	1125.56	68	12.9723	13.5659	0.196896	2.89235	0.904955	0.298777	1.2251	0.347349	0.217575
FW08IL043	TPL	USA	Temperate	TempSavan	Savanna	0.0224739	2.24739	0.511535	12.6263	1.13438	0.00192152	0.192152	-0.534391	1.07955	0.0372454	158.4	17.3339	1.20788	3.62	0.740909	5.61818	0.749596	32.69	1.06781	0.0284936	0.723864	0.850802	8.47099	-0.172421	0.00176042	1.94289	0.0297216	230.102	8.1468	0.994215	3.31821	964.529	65.9983	9.91414	6.98913	0.192947	2.86672	1.06781	33.5189	0.510258	0.179051	0.180695
FW08IL045	TPL	USA	Temperate	TempSavan	Savanna	0.00191506	0.191506	0.0760962	0.894855	0.277576	0.000111073	0.0111073	-0.954257	0.0519016	-1.2083	223.5	3.23886	1.13468	2.045	0.663636	4.67273	0.66957	6.52667	0.728903	-0.13733	0.911364	0.954654	34.3163	-0.439686	0.0107635	5.06323	0.00108128	218.568	1.6812	3.22205	1.68941	957.393	70	11.35	58.804	0.173205	2.73861	0.728903	534.081	0.586084	0.200326	0.237624
FW08IN001	TPL	USA	Temperate	TempSavan	Savanna	0.0129009	1.29009	0.359852	21.4389	1.351	0.00493693	0.493694	-0.226438	8.20429	0.91457	485.1	20.633	1.25299	11.955	1.4	16.6182	1.22058	45.05	1.8505	0.267289	0.432955	0.657993	2.16632	0.724772	1.67596e-05	2.73281	0.0226265	257.4	60.9489	0.416616	0.66019	1005.55	70.3458	10.6614	3.1172	0.275729	3.82003	1.8505	0.44885	0.22987	0.0898593	0.149003
FW08IN002	TPL	USA	Temperate	TempSavan	Savanna	0.0035014	0.35014	0.130379	8.46702	0.976213	0.000512064	0.0512064	-0.82043	1.23827	0.0963068	673.2	41.7555	1.20163	17.4706	2.03636	24.1818	1.38349	72.87	2.76506	0.441705	0.559091	0.747724	0.639622	-1.91915	0.00135703	69.9767	0.747546	235.622	279.121	0.413762	1.32578	1058.57	71.7792	11.4536	5.3019	0.261072	3.51567	2.76506	930.61	0.145385	0.0589514	0.094418
FW08IN003	TPL	USA	Temperate	TempSavan	Savanna	0.0395496	3.95496	0.69504	21.4646	1.3515	0.00261376	0.261376	-0.44204	1.41856	0.154899	158.4	11.4873	1.00629	3.345	1.14545	5.42727	0.734582	22.29	1.36835	0.136199	0.4625	0.680074	0.287601	-2.26025	0.00274306	7.27758	0.0145025	357.515	17.766	0.45206	1.33334	983.889	69.9294	10.1727	5.93212	0.179012	2.77629	1.36835	195.636	0.511545	0.179421	0.130823
FW08IN004	UMW	USA	Temperate	BroadDecFor	Forest	0.0278938	2.78938	0.578568	10.0671	1.04403	0.00212922	0.212922	-0.504563	0.768456	-0.108766	149	3.05254	1.02423	1.105	0.845455	3.60909	0.557398	6.63333	0.911788	-0.0401062	0.589773	0.767967	0.180904	-2.29525	0.00246819	3.9168	0.000303602	276.907	4.1373	1.06487	1.1364	958.901	70	10.096	1.76202	0.186367	2.82402	0.911788	94.7407	0.782474	0.251023	0.204397
FW08IN005	TPL	USA	Temperate	TempSavan	Savanna	0.00225421	0.225421	0.0882855	1.34228	0.369639	0.000130744	0.0130744	-0.946636	0.0778523	-1.05625	149	14.0336	1.10609	1.995	1.35455	5.95455	0.774849	23.54	1.58995	0.201382	0.504545	0.710314	0.00774597	-3.23191	0.00142333	7.83551	0.00627628	255.041	4.1652	0.376924	1.76518	945.84	71	10.4587	3.99741	0.173205	2.73861	1.58995	109.295	0.45992	0.164329	0.108938
FW08IN007	TPL	USA	Temperate	TempSavan	Savanna	0.0165923	1.65923	0.424757	14.375	1.18682	0.00259057	0.259057	-0.444837	2.24437	0.353026	160	30.8382	1.287	4.285	0.772727	8.66364	0.9377	43.4059	1.20679	0.0816305	0.528409	0.726918	0.121291	-1.91596	0.00159438	2.56099	0.050045	189.852	7.9623	1.07194	0.439409	1108.56	70	11.7185	10.94	0.208331	3.09472	1.20679	40.0153	0.357208	0.132646	0.172633
FW08IN012	TPL	USA	Temperate	TempSavan	Savanna	0.00885198	0.885198	0.275357	3.3557	0.639058	0.000513415	0.0513415	-0.820042	0.194631	-0.689029	149	10.3287	1.06764	2.365	0.663636	3.79091	0.578743	20.1867	0.865503	-0.0627314	0.627273	0.792006	0.440101	-1.91769	0.00466667	1.71795	0.0107729	298.491	3.0969	1.2016	0.606091	1130.36	70	11.6147	18.9244	0.173205	2.73861	0.865503	78.5675	0.722416	0.236138	0.200121
FW08IN016	SAP	USA	Temperate	BroadDecFor	Forest	0.00640686	0.640686	0.215026	5.78947	0.831836	0.000371598	0.0371598	-0.862773	0.335789	-0.461188	190	6.04448	1.05322	3.99	1.16364	9.03636	0.955994	15	1.31364	0.118475	0.519318	0.720637	23.8239	-0.614258	0.00524242	24.5119	0.011937	216.013	6.426	3.14333	1.75003	1220.85	67	12.5186	61.5998	0.173205	2.73861	1.31364	1259.32	0.303066	0.114966	0.131852
FW08IN018	TPL	USA	Temperate	TempSavan	Savanna	0.000213675	0.0213675	0.00918203	0.505051	0.177551	1.24e-05	0.00124	-0.994648	0.0292929	-1.40569	396	20.3717	1.01683	11.775	1.69091	23.6364	1.37358	56.09	2.25181	0.352532	0.0295455	0.171888	0.0757503	-1.77538	0.000202778	25.6079	0.157845	155.336	318.242	0.429824	0.825782	1166.54	68.8991	12.5162	10.594	0.173205	2.73861	2.25181	50.8885	0.115864	0.0476114	0.0769182
FW08IN019	TPL	USA	Temperate	TempSavan	Savanna	0.0100064	1.00064	0.301169	9.4697	1.01993	0.0010947	0.10947	-0.678878	1.03598	0.0195254	158.4	14.4155	1.44027	4.805	0.972727	9.46364	0.976058	23.11	1.20383	0.0805642	1.08182	1.0401	0.622897	-1.75526	0.00281597	7.09117	0.0195604	275.903	12.1824	0.86356	0.469714	1039.3	71	11.1333	5.12271	0.239013	3.16565	1.20383	195.692	0.334507	0.125321	0.198544
FW08IN027	TPL	USA	Temperate	TempSavan	Savanna	0.0122588	1.22588	0.347503	6.04027	0.847589	0.000711013	0.0711013	-0.766747	0.350336	-0.443293	149	3.46344	1.12765	1.945	0.672727	4.92727	0.692607	8.24	0.755127	-0.12198	0.9625	0.981071	0.180722	-2.26626	0.00357381	3.23005	0.00116227	247.859	2.538	0.87728	0.121218	1061.71	71	10.7704	1.35714	0.173205	2.73861	0.755127	113.127	0.555807	0.191956	0.229372
FW08IN028	TPL	USA	Temperate	TempSavan	Savanna	0.0357419	3.57419	0.660314	19.4631	1.31097	0.00470437	0.470437	-0.243792	2.56174	0.410228	149	3.65868	1.20773	1.575	0.581818	5.44545	0.736034	5.52	0.637018	-0.195848	0.746591	0.864055	5.88007	-0.420482	0.00250619	1.61344	0.000205308	292.444	0.9882	3.65968	0.318182	1056	68	11.0369	40.1639	0.222114	3.2593	0.637018	39.6271	0.598535	0.203722	0.348678
FW08IN029	UMW	USA	Temperate	BroadDecFor	Forest	0	0	0	0	0	0	0	-1	0	-2	149	3.89454	1.00661	2.485	0.690909	3.20909	0.506382	11.9	0.809909	-0.0915637	0.00909091	0.0953463	0.0646314	-1.52381	0.000355714	0.75359	0.00136191	259.475	11.0223	0.701523	1.06818	992.128	71	9.87905	9.23504	0	0	0.809909	2.62701	0	0	0
FW08IN031	TPL	USA	Temperate	TempSavan	Savanna	0.000274688	0.0274688	0.0117686	0.252525	0.0977865	1.59e-05	0.00159	-0.993149	0.0146465	-1.60825	396	12.7064	1.0716	9.1025	0.209091	9.19318	0.963466	54.77	0.756791	-0.121024	0.214773	0.463436	2.13965	-0.438604	0.00116389	1.14119	0.40671	216.453	130.629	0.222931	1.88643	963.979	70.4128	10.3857	1.01693	0.173205	2.73861	0.756791	13.0166	0.297896	0.11324	0.228868
FW08IN039	TPL	USA	Temperate	TempSavan	Savanna	0.00560224	0.560224	0.193187	8.65801	0.984888	0.00130112	0.130112	-0.638061	2.01082	0.305528	277.2	22.5419	1.42866	9.105	0.809091	15.4545	1.18906	36.34	1.17249	0.0691095	0.585227	0.765001	1.07099	-1.22705	0.0020754	6.23337	0.0906519	339.302	58.9932	0.73916	0.772745	1002.71	70	10.1724	8.30384	0.223319	3.18664	1.17249	126.78	0.206195	0.0814174	0.190466
FW08KS001	SPL	USA	Temperate	TempSavan	Savanna	0.0249166	2.49166	0.543032	18.914	1.29916	0.0149275	1.49275	0.202147	11.3313	1.05466	163.9	8.68252	1.36429	2.2525	2.26364	7.59091	0.880294	17.1933	2.43557	0.386601	1.07159	1.03518	0.785766	-2.55192	0.00568355	79.8229	0.00753671	454.009	20.9043	2.16108	0.575773	752.012	63.9962	12.5391	2.9018	0.281203	4.08988	2.43557	4446.04	0.538787	0.187178	0.115457
FW08KS001	SPL	USA	Temperate	TempSavan	Savanna	0	0	0	0	0	0	0	-1	0	-2	149	7.20728	1.35733	2.095	0.509091	3.28182	0.516115	16.72	0.676291	-0.169866	0.345455	0.587754	0.0137537	-3.17217	0.00723095	1.15839	0.00893569	454.009	20.9043	2.16108	0.6667	752.012	63.9962	12.5391	2.9018	0	0	0.676291	82.0873	0	0	0
FW08KS003	SPL	USA	Temperate	TempSavan	Savanna	0.00155039	0.155039	0.0625966	1.51515	0.400564	0.000232041	0.0232041	-0.909375	0.226768	-0.625678	198	5.93824	1.10102	5.22	0.545455	9.77273	0.990016	31.13	0.856755	-0.0671436	0.5	0.707107	1.0029	-1.7006	0.00540556	7.4284	0.161871	605.401	167.335	0.884885	1.43946	680.122	62	13.4119	1.89482	0.239013	3.16565	0.856755	393.515	0.323927	0.121864	0.278975
FW08KS005	TPL	USA	Temperate	TempSavan	Savanna	0.0198917	1.98917	0.47555	17.3962	1.26473	0.00183004	0.183004	-0.548208	1.60045	0.206947	178.2	11.3572	1.32218	3.29	1.96364	8.74545	0.941782	18.75	2.15114	0.332668	0.739773	0.8601	0.0124655	-4.0886	0.00564506	71.1049	0.0119885	333.234	26.7714	1.0039	0.515168	1008.99	66	13.1064	7.40268	0.199266	3.00282	2.15114	3933.64	0.343358	0.128192	0.092633
FW08KS006	SPL	USA	Temperate	TempSavan	Savanna	0.040096	4.0096	0.699803	27.2288	1.45069	0.105692	10.5692	1.02813	71.7747	1.85603	227.7	11.6553	3.32371	6.47	0.754545	6.79091	0.831928	38.41	1.13865	0.0563885	0.764773	0.874513	0.34641	-1.86799	0.00227024	3.75262	0.115337	542.965	139.149	0.61043	0.393945	749.716	62.7434	13.6068	1.2981	0.346892	5.27113	1.13865	83.4897	0.776204	0.249493	0.304653
FW08KS008	SPL	USA	Temperate	TempSavan	Savanna	0.000310382	0.0310382	0.0132748	3.00224	0.602304	0.000995301	0.0995301	-0.699992	9.62727	0.983954	3564	7.86765	1.12144	88.5	1.43636	96.7273	1.98555	41.17	1.84806	0.266717	1.24545	1.116	0.34641	-2.14258	0.0010916	293.684	2.33628	1459.9	97399.4	1.13115	0.159091	463.566	54.5439	10.5097	10.5537	0.415199	6.8397	1.84806	3141.75	0.0707111	0.0296723	0.224667
FW08KS009	SPL	USA	Temperate	TempSavan	Savanna	5.77e-05	0.00577	0.00249868	0.252525	0.0977865	5.13e-06	0.000513	-0.997778	0.0224747	-1.48845	1584	7.02467	1.10904	35.75	0.513636	43.7727	1.6412	60.92	1.12284	0.0503165	0.430682	0.656264	0.138445	-2.75262	0.00519181	66.4273	7.85706	1497.37	93678	1.13301	1.28791	452.916	54.1566	10.4061	10.8929	0.222561	3.05889	1.12284	3379.8	0.0698813	0.0293356	0.198213
FW08KS012	TPL	USA	Temperate	TempSavan	Savanna	0.00246862	0.246862	0.0958184	3.90266	0.690432	0.000280987	0.0280987	-0.892455	0.444215	-0.342739	435.6	36.9383	1.33815	10.08	1.53636	15.8091	1.19891	65.09	2.18726	0.339901	0.461364	0.679238	4.47229	-1.09119	0.00294343	35.6943	0.49405	428.113	101.531	1.35528	1.48377	922.281	63.2437	13.4452	2.50663	0.219658	3.04005	2.18726	1029.63	0.192298	0.0763847	0.100426
FW08KS016	SPL	USA	Temperate	TempSavan	Savanna	0.0275076	2.75076	0.574119	9.42761	1.01818	0.00321643	0.321643	-0.375056	1.10236	0.0462442	148.5	9.68705	2.056	2.6	0.536364	3.42727	0.534949	20.29	0.739264	-0.131201	0.940909	0.970005	0.00774597	-3.05427	0.00376889	0.888266	0.0113285	444.491	15.0336	1.23177	1.21217	813.222	64	13.0263	3.34552	0.21551	3.01314	0.739264	32.8082	0.879165	0.273965	0.29152
FW08KS017	SPL	USA	Temperate	TempSavan	Savanna	0	0	0	0	0	0	0	-1	0	-2	148.5	11.5606	1.041	2.685	0.581818	4.30909	0.634386	37.5	0.956818	-0.0191706	0.0386364	0.196561	0.00774597	-3.25233	0.00368889	2.1672	0.0699802	1065.51	10431.5	0.66481	2.1364	473.592	59.2888	11.1986	0.223457	0	0	0.956818	78.3466	0	0	0
FW08KS019	SPL	USA	Temperate	TempSavan	Savanna	0	0	0	0	0	0	0	-1	0	-2	158.4	16.6338	1.07733	5.68	0.4	18	1.25527	24.2	0.642	-0.192465	0.0602273	0.245412	0.0153521	-2.7276	0.0053125	2.2524	0.0325663	1142.51	4988.5	0.80602	1.5	461.825	59.3088	10.9051	0.226276	0	0	0.642	117.266	0	0	0
FW08KS021	SPL	USA	Temperate	TempSavan	Savanna	0.0130567	1.30567	0.362797	20.8907	1.34026	0.010268	1.0268	0.0518476	16.4288	1.21587	435.6	5.06458	1.67199	9.55	1.40909	16	1.20412	44.25	1.85159	0.267545	1.41136	1.18801	0.00774597	-4.04512	0.00417146	95.5443	0.855463	557.169	750.636	0.476411	0.5	688.745	64.3376	10.9553	4.89499	0.282877	4.14547	1.85159	3905.89	0.259092	0.100058	0.152775
FW08KS022	SPL	USA	Temperate	TempSavan	Savanna	0.00101363	0.101363	0.0419304	6.29371	0.862948	0.00110564	0.110564	-0.676617	6.865	0.837272	2574	15.3029	1.67411	50.4	1.33636	62.0909	1.79303	64.64	1.98276	0.297271	1.32955	1.15306	0.34641	-2.44649	0.00269957	209.45	4.92369	956.372	56606	0.538737	0.6667	532.358	60.2563	10.5237	1.37848	0.35337	5.23539	1.98276	5541.16	0.0843182	0.0351567	0.178221
FW08KS024	SPL	USA	Temperate	TempSavan	Savanna	0.00123431	0.123431	0.0505465	6.75505	0.889585	0.00164391	0.164391	-0.577754	8.99665	0.954563	1584	7.25255	1.47822	42.3	0.672727	54.7273	1.7382	46.86	1.14133	0.0574102	0.448864	0.669973	0.354645	-2.25592	0.00372514	71.56	3.3199	499.201	5792.28	0.342691	1.6743	752.473	63.5772	13.588	2.52338	0.336858	5.1412	1.14133	2612.39	0.0939423	0.0389944	0.295146
FW08KS025	SPL	USA	Temperate	TempSavan	Savanna	3.86e-05	0.00386	0.00167315	0.126263	0.0516397	2.24e-06	0.000224	-0.999028	0.00732323	-1.76137	792	4.43426	1.13064	24.45	0.418182	32.7273	1.51491	26.58	0.683982	-0.164955	0.385227	0.620667	0.130825	-1.76826	0.00141875	8.04864	0.30335	890.36	19512.5	0.64897	1.00005	529.911	61.0116	11.625	0.648599	0.173205	2.73861	0.683982	111.906	0.0836798	0.034901	0.253231
FW08KS028	TPL	USA	Temperate	TempSavan	Savanna	0.00335875	0.335875	0.125766	6.22896	0.859076	0.00135421	0.135421	-0.628154	2.51145	0.40165	594	40.5066	1.27824	17.35	0.509091	18.5455	1.26824	68.77	1.19679	0.0780183	0.607955	0.779714	12.6828	-0.304123	0.00485185	7.38154	1.19909	429.171	190.642	0.481912	2.5607	885.547	64.0137	13.382	3.57148	0.280681	4.14036	1.19679	350.979	0.223255	0.0875169	0.234528
FW08KS029	SPL	USA	Temperate	TempSavan	Savanna	0.000111625	0.0111625	0.00482095	0.16835	0.067573	6.47e-06	0.000647	-0.997199	0.00976431	-1.70412	594	13.4962	1.2602	12.725	0.336364	15.0818	1.17845	46.11	0.797464	-0.0982891	0.457955	0.676723	0.34641	-1.41898	0.00170926	2.54185	0.379788	1101.61	22724.3	1.23232	1.33334	477.27	55.8149	12.6422	3.6123	0.173205	2.73861	0.797464	42.578	0.181584	0.0724645	0.217195
FW08KS031	TPL	USA	Temperate	TempSavan	Savanna	0.0294014	2.94014	0.595512	28.1987	1.46536	0.0199443	1.99443	0.321065	19.1284	1.2819	237.6	35.4713	2.02432	5.055	0.618182	9.59091	0.98186	45.91	1.07728	0.0323293	0.453409	0.673357	0.00774597	-2.41849	0.000940741	1.32916	0.0473048	329.825	135.217	0.568331	1.90919	1037.95	65.0019	13.312	9.52422	0.300271	4.50652	1.07728	12.2539	0.469874	0.16728	0.278731
FW08KS033	SPL	USA	Temperate	TempSavan	Savanna	0.00470929	0.470929	0.167592	10.5745	1.0635	0.000635332	0.0635332	-0.786394	1.42661	0.157339	633.6	15.5524	1.11878	18.585	1.31818	22.4545	1.3513	69.36	2.01178	0.303581	1.26023	1.1226	0.117765	-2.37903	0.00103212	48.4074	1.38471	1816.06	63838.8	1.1963	0.8788	406.147	51.4991	9.40989	15.6565	0.214729	3.05207	2.01178	489.629	0.135922	0.0553486	0.106736
FW08KS036	SPL	USA	Temperate	TempSavan	Savanna	0.024227	2.4227	0.534369	26.936	1.44616	0.0851276	8.51276	0.935143	94.6465	1.97615	148.5	4.60429	1.12545	4.515	1.08182	11.1182	1.04603	9.39	1.17572	0.0703032	1.07273	1.03573	0.00774597	-3.44194	0.00275556	14.6334	0.00202038	1691.44	75330.9	1.21122	0.727309	417.342	52.3727	9.84691	13.3244	0.336163	5.47182	1.17572	395.166	0.49215	0.173813	0.285921
FW08KS037	SPL	USA	Temperate	TempSavan	Savanna	0.0141672	1.41672	0.383226	7.07071	0.906912	0.00122546	0.122546	-0.65258	0.611616	-0.206478	198	18.2577	1.2679	4.495	0.636364	4.99091	0.69818	58.21	1.21846	0.0858126	0.572727	0.756787	0.0154547	-3.14478	0.00369611	3.6346	0.317125	635.442	458.509	0.743211	1.00005	600.483	62.9699	11.3772	2.41494	0.201408	2.92163	1.21846	131.652	0.58539	0.200136	0.165297
FW08KS038	SPL	USA	Temperate	TempSavan	Savanna	0.0357279	3.57279	0.660181	21.9239	1.36029	0.00646748	0.646748	-0.126826	3.96868	0.599739	223.5	6.70791	1.72979	1.97	1.56364	6.13636	0.787911	14.2933	1.70657	0.232124	0.686364	0.828471	0.34641	-2.6447	0.00372603	29.9227	0.00379548	425.066	9.1044	1.35608	1.21214	796.542	64	12.688	3.17194	0.239156	3.40722	1.70657	1092.63	0.555251	0.191801	0.140138
FW08KS039	TPL	USA	Temperate	TempSavan	Savanna	0.0366006	3.66006	0.668392	26.2626	1.43557	0.0625711	6.25711	0.80326	44.8976	1.65232	148.5	15.8616	1.239	3.0375	1.18636	7.17545	0.855849	22.97	1.41606	0.151083	0.922727	0.960587	4.46002	-1.3815	0.00950889	13.7061	0.0185109	345.047	8.6877	2.04099	0.6667	925.432	68	12.4804	19.7427	0.336912	5.11464	1.41606	1277.23	0.712796	0.233706	0.237922
FW08KS040	SPL	USA	Temperate	TempSavan	Savanna	0.000399419	0.0399419	0.0170091	1.66667	0.425969	0.000377209	0.0377209	-0.861	1.57399	0.199752	1980	13.6243	1.21924	41.45	1.27273	41.7273	1.62042	49.36	1.76633	0.247071	0.855682	0.925031	0.34641	-2.0389	0.00128222	74.4959	1.31691	539.188	2207.88	0.397401	1.08334	719.943	63.2943	13.3958	2.14467	0.304319	4.81149	1.76633	936.099	0.115308	0.0473949	0.172289
FW08KS042	SPL	USA	Temperate	TempSavan	Savanna	0.0242016	2.42016	0.534046	18.8552	1.29787	0.0091335	0.91335	0.00575939	7.11582	0.852835	148.5	16.0465	1.11596	3.30526	2.26364	7.79091	0.891588	26.3587	2.52722	0.402644	0.847727	0.920721	0.34641	-2.82269	0.00410519	65.9572	0.0221129	800.41	614.933	0.877349	1.19048	549.759	61.8732	11.3925	1.31255	0.27757	4.14441	2.52722	2653.51	0.531955	0.185246	0.109832
FW08KS045	SPL	USA	Temperate	TempSavan	Savanna	0	0	0	0	0	0	0	-1	0	-2	396	7.45476	1.05653	9.5	0.345455	9.83636	0.992835	44.82	0.793655	-0.100368	0.170455	0.412861	0.37372	-1.62872	0.00207778	2.99774	0.475882	614.858	531.68	0.956455	2.1667	668.068	61.5615	13.7116	1.22591	0	0	0.793655	61.0407	0	0	0
FW08KS048	TPL	USA	Temperate	TempSavan	Savanna	0.00139587	0.139587	0.0567474	1.26263	0.354613	0.000208915	0.0208915	-0.917604	0.188973	-0.701206	237.6	22.4332	1.66395	5.815	3.63636	9.04545	0.95643	33	3.96636	0.598393	0.507955	0.712709	42.2153	-1.07011	0.00921296	185.615	0.0904597	431.991	20.0565	1.25621	1.83335	904.197	64	12.4851	0.726946	0.239013	3.16565	3.96636	16758.6	0.349972	0.130325	0.06026
FW08KS056	SPL	USA	Temperate	TempSavan	Savanna	0.00575109	0.575109	0.197311	12.6263	1.13438	0.0023438	0.23438	-0.47576	5.14571	0.712288	396	6.8282	1.07489	8.25	0.572727	21.9545	1.34152	22.94	0.802127	-0.0957567	0.247727	0.497722	0.508359	-1.65498	0.00272528	8.45355	0.0608184	526.049	2584.47	0.419119	2.33335	730.496	63.4109	13.4234	2.30102	0.21709	3.42196	0.802127	225.775	0.155866	0.0629073	0.270643
FW08KS057	SPL	USA	Temperate	TempSavan	Savanna	0.0241228	2.41228	0.533045	16.6667	1.24715	0.00588889	0.588889	-0.161851	4.06869	0.61052	198	5.12576	1.06583	5.85	0.445455	6.90909	0.839421	45.61	0.901555	-0.045008	0.311364	0.558	0.00774597	-3.45939	0.00428056	6.02479	0.592286	821.813	2326.78	0.381694	1.06066	525.344	59.3427	12.3217	0.618417	0.242155	3.53622	0.901555	252.736	0.511821	0.1795	0.268597
FW08KS058	SPL	USA	Temperate	TempSavan	Savanna	0.00457808	0.457807	0.1637	9.34343	1.01466	0.000558401	0.0558401	-0.807321	1.13965	0.0605643	396	14.6825	1.07343	10.4	0.545455	20.4091	1.30982	51.17	1.05715	0.0241385	0.411364	0.641376	0.201626	-2.19837	0.00350639	11.155	0.57397	774.613	3169.95	0.798121	1.00005	562.668	62.4561	11.6527	1.25772	0.24257	3.18874	1.05715	383.314	0.156241	0.0630484	0.229456
FW08KS061	SPL	USA	Temperate	TempSavan	Savanna	0	0	0	0	0	0	0	-1	0	-2	158.4	2.28815	1.05749	4.285	0.354545	16.7273	1.22343	9.23	0.446845	-0.349843	0.265909	0.515664	0.428557	-1.68657	0.00452083	3.3766	0.00592305	1765.47	68996.9	1.1745	1.95464	408.34	51.7644	9.62015	14.5121	0	0	0.446845	149.597	0	0	0
FW08KS063	TPL	USA	Temperate	TempSavan	Savanna	0.00356125	0.356125	0.1323	6.31313	0.864103	0.000855057	0.0855057	-0.731643	1.51578	0.183493	475.2	33.5805	1.34911	14.5	0.645455	17.7273	1.24864	65.08	1.29625	0.11269	0.630682	0.794155	32.2502	-0.0211641	0.00469861	10.5006	0.97349	307.34	315.339	0.600284	1.3031	1070.49	66	13.2885	15.5316	0.253388	3.45546	1.29625	483.513	0.194923	0.0773401	0.195477
FW08KY001	SAP	USA	Temperate	BroadDecFor	Forest	0.00633152	0.633152	0.213027	3.3557	0.639058	0.000367228	0.0367228	-0.864159	0.194631	-0.689029	149	21.8385	1.11605	3.07	0.554545	5.3	0.724276	29.0533	0.845079	-0.0731028	0.761364	0.872562	4.13594	-0.576076	0.00401905	1.08756	0.0215784	268.405	13.0176	3.29959	2.03791	1131.04	67	12.2141	86.5183	0.173205	2.73861	0.845079	42.8354	0.516719	0.180905	0.204957
FW08KY003	SAP	USA	Temperate	BroadDecFor	Forest	0.0127714	1.27714	0.35739	18.5185	1.29045	0.00446491	0.446491	-0.262417	6.47412	0.811851	475.2	32.7055	1.13584	11.105	0.890909	14.5	1.16137	76.59	1.65681	0.219272	1.12159	1.05905	1.67317	-1.0769	0.00149421	10.7222	0.716994	219.268	238.742	0.868388	0.33335	1242.74	67.639	13.2952	52.357	0.251745	3.74004	1.65681	157.008	0.257934	0.0996578	0.151945
FW08KY004	SAP	USA	Temperate	BroadDecFor	Forest	0.0019459	0.19459	0.077219	5.05051	0.781792	0.000444201	0.0444201	-0.840372	1.1529	0.0655439	792	31.7321	2.72171	18.01	0.990909	25.9545	1.41421	53.14	1.52231	0.182503	1.08523	1.04174	3.82133	-0.764851	0.00214661	18.1369	0.452362	256.564	80.3016	1.12388	0.386368	1127.77	69	12.8579	46.9493	0.250602	3.52387	1.52231	381.542	0.135771	0.0552907	0.16462
FW08KY005	SAP	USA	Temperate	BroadDecFor	Forest	0.0119014	1.19014	0.340471	12.6263	1.13438	0.00243462	0.243462	-0.464121	2.58291	0.413788	237.6	6.52494	1.08628	1.97143	0.763636	10.6091	1.02568	11.06	0.874236	-0.0583711	1.50227	1.22567	12.7627	-0.647645	0.00716944	9.03477	0.00244196	308.552	9.5058	3.59654	0.507943	1160.24	67.3777	12.4237	56.8264	0.247414	3.51496	0.874236	634.788	0.331315	0.124281	0.283006
FW08KY006	SAP	USA	Temperate	BroadDecFor	Forest	0.00757404	0.757404	0.244872	3.367	0.640184	0.00062713	0.062713	-0.788578	0.278788	-0.539421	148.5	15.3461	1.1596	2.445	0.545455	4.44545	0.647916	27.19	0.817355	-0.0875895	1.04205	1.02081	0.750839	-1.41121	0.00366074	1.06005	0.0179972	186.658	7.2468	1.43439	0.99245	1301.8	68	14.1377	29.1356	0.21269	2.99484	0.817355	38.0296	0.673685	0.223674	0.260217
FW08KY007	SAP	USA	Temperate	BroadDecFor	Forest	0.0032098	0.32098	0.120896	0.671141	0.223013	0.000186169	0.0186169	-0.925853	0.0389262	-1.31046	149	8.5887	1.05945	1.25	0.372727	2.09091	0.320335	17.4933	0.547661	-0.261488	0.579545	0.761279	3.83775	-0.644806	0.00610238	0.299215	0.00485667	288.996	4.7655	6.9929	2.4394	1222.61	68	13.0232	76.2417	0.173205	2.73861	0.547661	17.894	1.30977	0.363569	0.316264
FW08KY008	SAP	USA	Temperate	BroadDecFor	Forest	0.0261864	2.61864	0.558545	17.4497	1.26599	0.00301748	0.301748	-0.396046	2.01074	0.30551	149	10.4368	1.07061	4.205	0.427273	6.66364	0.823711	27.8467	0.705739	-0.151356	1.05455	1.02691	97.0671	-0.0932474	0.0256073	3.65139	0.121978	602.543	11.3931	8.68292	1.17427	1333.63	69	12.2605	67.7226	0.197385	3.12228	0.705739	916.324	0.468555	0.16689	0.279685
FW08KY009	SAP	USA	Temperate	BroadDecFor	Forest	0.0147718	1.47718	0.393958	15.873	1.22719	0.00363287	0.363287	-0.33415	3.90368	0.592585	277.2	26.8828	1.11512	6.835	0.445455	10.7455	1.03122	35.17	0.797155	-0.0984575	1.21818	1.10371	6.86046	-0.0866404	0.00271738	1.25644	0.0602124	309.357	21.8754	3.64398	0.151523	1195.21	68.1735	12.9169	75.2654	0.265713	3.66855	0.797155	33.4594	0.341404	0.12756	0.333327
FW08KY011	SAP	USA	Temperate	BroadDecFor	Forest	0.0171988	1.71988	0.434549	20.6229	1.33491	0.00268371	0.268371	-0.433714	3.21801	0.508935	237.6	32.9966	1.19768	9.10526	1.80909	11.9909	1.07885	94.67	2.75579	0.440246	0.767045	0.875811	2.37222	-1.71083	0.00376157	69.819	1.81162	273.737	250.676	1.33999	0.6667	1163.3	69.4427	12.3514	66.4495	0.219011	3.2765	2.75579	2573.77	0.273248	0.104913	0.0794729
FW08KY020	TPL	USA	Temperate	TempSavan	Savanna	0.0467761	4.67761	0.754165	16.4141	1.2409	0.00802389	0.802389	-0.0446061	2.81566	0.451119	158.4	20.398	1.00249	2.93	0.372727	3.50909	0.545195	36.33	0.736027	-0.133106	1.15	1.07238	0.00911616	-2.75773	0.00338125	0.447282	0.0401152	144.522	3.753	4.04861	1.06818	1250.7	67	13.8845	76.4916	0.198085	3.2402	0.736027	14.8213	0.923374	0.284064	0.269127
FW08KY022	SAP	USA	Temperate	BroadDecFor	Forest	0.0152505	1.52505	0.402271	21.2121	1.34659	0.00280574	0.280574	-0.419561	3.90253	0.592457	396	36.0578	1.30235	8.46842	0.863636	13.9091	1.1433	54.93	1.41294	0.150123	0.492045	0.70146	4.118	-0.727046	0.00269861	7.69956	0.236799	239.708	67.9941	1.66095	1.24248	1177.25	68.9667	12.1645	61.8842	0.255366	3.51182	1.41294	203.626	0.252484	0.0977721	0.180735
FW08KY025	SAP	USA	Temperate	BroadDecFor	Forest	0.0953075	9.53075	1.02246	42.2819	1.63631	0.0103159	1.03159	0.0536893	4.57651	0.661482	149	3.71238	1.18785	2.64	0.4	4.43636	0.647027	14.3933	0.543933	-0.264454	1.27273	1.12815	40.7096	-1.06259	0.109629	5.00907	0.0446478	438.931	0.4554	15.7291	0	1232.72	69	12.8367	98.6742	0.198853	2.99863	0.543933	5381.55	0.67592	0.224253	0.365583
FW08KY035	SAP	USA	Temperate	BroadDecFor	Forest	0.00314962	0.314962	0.118913	3.90266	0.690432	0.000433906	0.0433906	-0.843479	0.537649	-0.261498	435.6	16.6295	1.00768	8.97143	0.663636	12.3909	1.0931	31.1	0.974636	-0.0111574	0.786364	0.886771	182.466	0.866408	0.00328283	4.55636	0.0892806	273.463	36.4176	1.6332	0.969705	1300.65	69.9855	14.2419	44.8472	0.220729	3.22041	0.974636	146.586	0.259901	0.100336	0.226473
FW08KY037	SAP	USA	Temperate	BroadDecFor	Forest	0.00741965	0.741965	0.241039	4.02685	0.701296	0.000861504	0.0861504	-0.730136	0.467562	-0.320971	223.5	10.3192	2.53479	2.515	1.57273	5.42727	0.734582	20.7	1.77973	0.250353	1.26932	1.12664	0.355259	-1.74704	0.000604762	8.637	0.00446343	294.287	7.4466	7.93084	1.03791	1136.55	68.0024	13.0692	79.9492	0.239013	3.16565	1.77973	51.1886	0.583286	0.199559	0.134298
FW08KY040	SAP	USA	Temperate	BroadDecFor	Forest	0.0146644	1.46644	0.392071	13.1313	1.15018	0.00106035	0.106035	-0.686059	0.949495	-0.0179573	198	14.9229	1.14556	6.965	0.663636	8.95455	0.952044	25.91	0.922736	-0.0349224	0.4875	0.698212	54.099	0.245848	0.005	3.74625	0.0526486	189.624	15.993	2.04722	1.5	1300.25	68.9678	13.8122	31.2135	0.195985	2.88643	0.922736	183.566	0.322343	0.121344	0.212395
FW08KY041	SAP	USA	Temperate	BroadDecFor	Forest	0	0	0	0	0	0	0	-1	0	-2	223.5	6.45517	1.49162	1.955	0.490909	3.66364	0.563912	14.18	0.632709	-0.198796	0.64881	0.805487	7.84769	-0.919425	0.0160385	1.71527	0.00811073	445.691	2.7702	12.2985	3.58661	1189.92	69	13.3411	59.8256	0	0	0.632709	269.602	0	0	0
FW08KY050	SAP	USA	Temperate	BroadDecFor	Forest	0.00299131	0.299131	0.113653	4.10354	0.707871	0.00045698	0.045698	-0.836546	0.626894	-0.195933	316.8	17.9929	1.17285	7.865	0.863636	13.7182	1.1373	30.74	1.17104	0.0685704	1.18523	1.08868	7.86185	-0.65387	0.00442361	9.77527	0.0818451	262.977	13.1535	2.06534	0	1148.96	69	12.4785	56.0134	0.220165	3.2701	1.17104	423.772	0.238377	0.0928529	0.188008
FW08KY056	TPL	USA	Temperate	TempSavan	Savanna	0.0220526	2.20526	0.505863	13.1313	1.15018	0.00267854	0.267854	-0.434324	1.59495	0.205461	198	21.3194	1.05082	5.035	0.627273	5.95455	0.774849	43.34	1.06067	0.0255814	0.939773	0.969419	0.123702	-2.14123	0.00275	2.10839	0.105398	161.971	5.2731	2.8656	1.16667	1256.38	68	14.1752	72.1342	0.218764	3.03426	1.06067	56.821	0.50957	0.178853	0.206251
FW08KY062	SAP	USA	Temperate	BroadDecFor	Forest	0.00237417	0.237417	0.092516	2.0202	0.480036	0.000137702	0.0137702	-0.943971	0.117172	-0.895609	198	14.9119	1.05616	6.33684	0.663636	8.50909	0.929883	25.23	0.915936	-0.0381347	1.02273	1.0113	13.8103	-0.432035	0.00683333	4.07612	0.051618	249.512	5.5881	2.6487	0.530314	1125.2	69	12.7249	39.9164	0.173205	2.73861	0.915936	272.964	0.321846	0.121181	0.189102
FW08KY072	TPL	USA	Temperate	TempSavan	Savanna	0	0	0	0	0	0	0	-1	0	-2	148.5	8.61856	1.04284	2.425	0.681818	4.02727	0.605011	18.53	0.867118	-0.0619217	0.219318	0.468314	0.0141569	-2.79106	0.00225185	1.49216	0.00684975	135.539	10.9197	2.29519	1	1179.63	67.9187	13.9156	25.5502	0	0	0.867118	32.9292	0	0	0
FW08LA004	CPL	USA	Temperate	TempConFor	Forest	0.0172975	1.72975	0.436123	12.2655	1.12272	0.0223927	2.23927	0.369079	15.8784	1.20108	277.2	52.2983	2.81539	6.96	0.418182	7.09091	0.850702	92.2	1.34018	0.127164	1.79205	1.33867	0.024028	-1.95237	0.000613095	1.13778	0.342515	79.3994	1.2834	2.54794	0	1660.9	72	18.9015	36.676	0.356332	4.83386	1.34018	6.83618	0.681698	0.225748	0.265883
FW08LA005	CPL	USA	Temperate	TempConFor	Forest	0.0389092	3.89092	0.68939	29.0404	1.47771	0.0144015	1.44015	0.187562	10.7487	1.03176	237.6	34.1346	1.73572	6.74211	5.05455	7.46364	0.87295	64.97	5.70425	0.756198	1.67386	1.29378	0.459753	-2.65306	0.0015625	147.496	0.252862	54.4328	71.5005	0.543958	0.227277	1680.25	72	19.1041	49.4959	0.223612	3.27591	5.70425	2258.54	0.438916	0.158036	0.039201
FW08LA006	CPL	USA	Temperate	TempConFor	Forest	0.028578	2.8578	0.586339	31.5657	1.51276	0.00583648	0.583648	-0.165168	6.44665	0.810008	316.8	27.0062	1.47389	6.37368	1.32727	11.0455	1.04318	42	1.74727	0.242361	1.87841	1.37055	0.187431	-1.79562	0.000750694	8.05251	0.0513743	74.6713	109.224	0.672799	1.2046	1554.6	72.0004	18.987	57.7727	0.244432	3.49325	1.74727	59.2408	0.316261	0.119342	0.139894
FW08LA009	CPL	USA	Temperate	TempConFor	Forest	0.00340414	0.340414	0.127239	1.89394	0.461489	0.00150122	0.150122	-0.601847	0.835227	-0.0730265	158.4	44.0479	1.03516	4.705	0.381818	5.56364	0.745359	97.75	1.35932	0.133321	1.0125	1.00623	0.0154547	-1.3845	0.000125	0.494596	0.147545	17.9022	1.3257	0.75586	2.43943	1631.07	73	19.6782	0	0.304821	3.59269	1.35932	0.60588	0.645746	0.216363	0.224245
FW08LA062	CPL	USA	Temperate	TempConFor	Forest	0.00609663	0.609663	0.206735	2.6936	0.56745	0.000772748	0.0772748	-0.751353	0.341414	-0.454181	148.5	2.32676	1.58022	2.685	1.59091	4.41818	0.645244	5.23	1.64321	0.215693	1.37727	1.17357	0.34641	-2.64113	0.00377481	20.9823	0.000549587	107.356	2.0421	2.50737	0	1479.83	71	19.0448	71.1395	0.222561	3.05889	1.64321	776.203	0.692342	0.228488	0.135443
FW08LA079	CPL	USA	Temperate	TempConFor	Forest	0	0	0	0	0	0	0	-1	0	-2	223.5	8.71371	1.00646	1.475	0.927273	4.94545	0.694206	13.7517	1.06479	0.027264	0	0	0.00774597	-2.37536	0.000425397	1.50962	0.000699051	2.77699	137.134	0.0934645	1.5	1545.75	77.267	19.9968	6.25	0	0	1.06479	6.29345	0	0	0
FW08LA092	CPL	USA	Temperate	TempConFor	Forest	0.000998303	0.0998303	0.0413257	0.721501	0.235907	5.79e-05	0.00579	-0.975555	0.041847	-1.28528	277.2	11.1455	1.06893	6.93	0.181818	7.22727	0.858974	93.28	1.11462	0.0471261	1.36023	1.16629	0.00774597	0.585925	0	0	0	27.6079	8.7201	0.150059	0.121218	1456.28	73	18.1569	34.534	0.173205	2.73861	1.11462	0	0.378928	0.139541	0.155394
FW08LA097	CPL	USA	Temperate	TempConFor	Forest	0.0150901	1.50901	0.399503	5.81655	0.833565	0.000875227	0.0875227	-0.726946	0.33736	-0.45922	223.5	4.48406	1.09727	2.02381	0.236364	3.85455	0.585973	13.8643	0.375006	-0.425961	0.971591	0.985693	0.00774597	-1.87666	0.000868254	0.10928	0.00247269	15.0153	8.4393	0.119892	0.6667	1540.31	74	19.1183	6.86787	0.173205	2.73861	0.375006	0.929851	0.710489	0.23312	0.461872
FW08LA102	CPL	USA	Temperate	TempConFor	Forest	0.0169601	1.69601	0.430721	10.5769	1.06359	0.00259027	0.259027	-0.444873	1.61538	0.210956	208	29.6446	3.03133	5.495	0.418182	6.23636	0.794931	62.466	1.04284	0.0182185	1.45227	1.2051	0.332826	-0.213009	0.000125	0.336586	0.0587213	85.2811	107.116	0.547517	0.136364	1395.08	70.1208	18.446	68.8997	0.218902	3.16914	1.04284	0.412318	0.508171	0.178451	0.209909
FW08LA173	CPL	USA	Temperate	TempConFor	Forest	0.0235976	2.35976	0.526309	17.6768	1.2713	0.00624663	0.624663	-0.139864	4.67929	0.671107	198	25.174	1.03574	5.52632	0.509091	7.49091	0.874535	40.1	0.910091	-0.0409152	0.982955	0.991441	0.0152724	-1.42355	0.000225	0.403892	0.022356	48.6571	138.019	0.509953	1.31065	1537.34	72.9961	18.9602	73.5775	0.237695	3.40304	0.910091	0.890582	0.45429	0.162651	0.261177
FW08MA001	NAP	USA	Temperate	BroadDecFor	Forest	0.0408175	4.08175	0.706013	13.5922	1.16412	0.00284945	0.284945	-0.414601	0.948867	-0.0182415	154.5	6.46625	1.09653	2.21667	2.59944	3.33	0.522444	15.0952	2.7504	0.439395	0.778125	0.882114	14.0321	-1.50397	0.011564	49.1214	0.0093715	72.8495	3.0627	2.63231	0.852121	1245.71	68	9.75328	59.33	0.192007	2.86062	2.7504	5566.78	0.859046	0.26929	0.0698108
FW08MA009	NAP	USA	Temperate	BroadDecFor	Forest	0	0	0	0	0	0	0	-1	0	-2	633.6	16.9533	1.0336	18.455	1.083	21.0909	1.3241	57.75	1.6605	0.220239	0.885227	0.940865	91.3556	0.0416439	0.00433507	47.2458	1.4687	520.066	152.041	3.34811	0.863655	1315.5	68.4766	6.71214	85.9312	0	0	1.6605	2007.18	0	0	0
FW08MA015	NAP	USA	Temperate	BroadDecFor	Forest	0.0569946	5.69946	0.82604	32.8859	1.53002	0.00950182	0.950182	0.0212646	5.48255	0.739774	149	6.69765	1.2	2.45167	1.062	5.77	0.761176	19.5267	1.25727	0.0994276	0.585	0.764853	0.708918	-2.54391	0.0140529	20.5659	0.0243014	110.921	1.9557	9.30816	0.450005	1162.06	65.439	8.29943	67.7503	0.231098	3.35493	1.25727	2832.31	0.581444	0.199054	0.18381
FW08MA016	NAP	USA	Temperate	BroadDecFor	Forest	0.0298354	2.98354	0.600269	24.4108	1.40502	0.00407819	0.407819	-0.294291	3.3367	0.524617	237.6	5.66661	1.39516	5.541	0.790909	8.18182	0.91285	19.35	0.984409	-0.00682438	1.44205	1.20085	12.0377	-0.674184	0.00523611	9.67837	0.0383723	536.015	13.6521	4.78083	1.70635	1342.78	67.9422	6.7006	75.5488	0.228608	3.25061	0.984409	496.635	0.397297	0.145289	0.232229
FW08MA026	NAP	USA	Temperate	BroadDecFor	Forest	0	0	0	0	0	0	0	-1	0	-2	148.5	9.63524	2.04673	3.32222	0.52	5	0.69897	19.05	0.7105	-0.148436	1.62159	1.27342	0.00774597	-2.74368	0.00213444	0.873297	0.00906038	53.9182	11.8395	1.22292	0	1195.63	69.267	10.0065	62.7974	0	0	0.7105	18.2672	0	0	0
FW08MD001	CPL	USA	Temperate	TempConFor	Forest	0.00677507	0.677507	0.224664	2.52525	0.54719	0.000392954	0.0392954	-0.856063	0.146465	-0.805584	158.4	16.8655	1.17222	2.315	0.381818	3.72727	0.571391	26.12	0.643018	-0.191777	1.05114	1.02525	0.0576574	-1.99415	0.00289931	0.341943	0.0123243	38.0881	3.7404	2.08408	0	1166.53	66	13.7362	77.0693	0.173205	2.73861	0.643018	9.7157	0.73475	0.239237	0.269363
FW08MD002	CPL	USA	Temperate	TempConFor	Forest	0.00724425	0.724425	0.236644	7.38255	0.923376	0.00285819	0.285819	-0.413617	2.91275	0.465792	149	10.5856	1.57236	3.42	0.590909	10.1909	1.00821	18.0933	0.771842	-0.112471	0.784091	0.885489	8.91902	-0.656742	0.00875238	4.28244	0.0146782	73.0855	4.8798	2.26753	1.39394	1072.78	70.3464	13.5351	17.6872	0.252766	4.03744	0.771842	367.319	0.396181	0.144942	0.327483
FW08MD003	SAP	USA	Temperate	BroadDecFor	Forest	0.0155763	1.55763	0.407838	10.6061	1.06468	0.00178423	0.178423	-0.555295	1.2149	0.0881003	396	8.83209	1.9529	3.13	0.836364	6.80909	0.833089	14.73	0.983664	-0.00715338	1.00114	1.00057	0.215394	-3.14207	0.0274171	12.7586	0.0145339	300.204	0.5517	7.36541	0	976.948	68	11.25	98.2055	0.225345	3.14714	0.983664	3428.06	0.462197	0.165006	0.229087
FW08MD004	SAP	USA	Temperate	BroadDecFor	Forest	0.046595	4.6595	0.752778	39.3939	1.60632	0.00899642	0.899642	-0.000155679	7.60606	0.88173	99	7.29427	1.14744	1.94118	1.08182	8.45455	0.92709	10.01	1.18192	0.0725874	0.963636	0.98165	4.51147	0.193511	0.000162222	2.48801	0.000233788	161.506	1.2573	1.59181	0.666677	1104.84	65	11.8578	14.388	0.245009	3.35573	1.18192	3.95539	0.396915	0.14517	0.207297
FW08MD005	CPL	USA	Temperate	TempConFor	Forest	0.0136084	1.36084	0.373066	2.68456	0.566386	0.00107053	0.107053	-0.683919	0.211186	-0.655243	223.5	12.1995	1.02036	1.055	0.309091	1.97273	0.295067	18.5867	0.494958	-0.305432	1.52386	1.23445	0.00774597	-1.70694	0.000587302	0.0469568	0.00113691	9.74	0.0018	10.5907	1.45455	1146.5	71	13.98	100	0.206109	2.95213	0.494958	0.270262	1.49647	0.397327	0.416418
FW08MD007	SAP	USA	Temperate	BroadDecFor	Forest	0.00203376	0.203376	0.0804013	2.75482	0.574589	0.00816216	0.816216	-0.0380022	11.056	1.04399	435.6	5.4414	1.0757	9.19	0.472727	13.5455	1.13179	36.38	0.836527	-0.0775199	0.922727	0.960587	78.9181	-0.0337434	0.00937778	12.9804	0.634014	762.063	94.833	3.4294	0.242436	1126	72.6097	8.60796	80.4174	0.362965	5.82698	0.836527	1192.93	0.430179	0.155391	0.433895
FW08MD010	CPL	USA	Temperate	TempConFor	Forest	0.000665336	0.0665336	0.0279745	1.0101	0.303218	8.43e-05	0.00843	-0.964851	0.12803	-0.860026	396	39.5851	2.01008	12.925	1.36	15.1818	1.18132	115.34	2.5134	0.400262	0.639773	0.799858	91.9027	0.250818	0.00191854	40.4643	2.93906	108.416	197.984	1.15256	4.35614	1104.93	69.6574	12.9806	23.0807	0.222561	3.05889	2.5134	760.798	0.201484	0.079718	0.0885498
FW08MD011	SAP	USA	Temperate	BroadDecFor	Forest	0.00435549	0.435549	0.157018	1.34228	0.369639	0.000252618	0.0252618	-0.902181	0.0778523	-1.05625	223.5	4.13238	1.03245	1.925	0.290909	3.08182	0.488807	11.7867	0.408776	-0.388515	1.26023	1.1226	7.99115	-0.858757	0.026439	0.682038	0.00837018	479.139	1.7415	12.1084	0	1000.76	69.6584	10.2324	95.3927	0.173205	2.73861	0.408776	176.718	0.888635	0.276148	0.423717
FW08MD013	SAP	USA	Temperate	BroadDecFor	Forest	0.00397713	0.397713	0.145418	1.78971	0.445559	0.000230674	0.0230674	-0.909857	0.103803	-0.943846	223.5	6.13656	1.67118	2.135	0.4	4.5	0.653213	11.9467	0.519467	-0.284442	1.40682	1.18609	9.62992	-0.462059	0.0095654	0.910174	0.0041519	287.604	1.1097	7.53214	0	1112.3	68	11.997	46.3495	0.173205	2.73861	0.519467	85.3205	0.608581	0.206443	0.333429
FW08MD021	SAP	USA	Temperate	BroadDecFor	Forest	0	0	0	0	0	0	0	-1	0	-2	396	13.2376	1.07671	13.9	0.627273	19.2273	1.28392	52.29	1.15017	0.0607631	0.996591	0.998294	362.002	0.386881	0.0112019	26.8341	1.60685	159.673	107.835	1.49283	2.55305	1156.61	66.823	12.7527	23.9582	0	0	1.15017	2945.83	0	0	0
FW08MD022	CPL	USA	Temperate	TempConFor	Forest	0.0224642	2.24642	0.511405	4.9217	0.772446	0.00258542	0.258542	-0.445459	0.566443	-0.239244	223.5	8.1823	1.20045	1.37	0.218182	2.19091	0.340624	11.5867	0.334048	-0.47619	1.52955	1.23675	0.0110862	-1.991	0.00240317	0.0426119	0.000938637	4.68334	2.4462	0.407413	0.575768	1120.17	69	13.9927	42.4945	0.228703	3.36674	0.334048	1.00356	1.53668	0.404266	0.684639
FW08MD026	CPL	USA	Temperate	TempConFor	Forest	0.0407876	4.07876	0.705757	13.4228	1.15905	0.0101561	1.01561	0.0475126	3.34228	0.525341	149	8.57066	1.0305	2.26	0.709091	3.29091	0.517316	16.7533	0.876624	-0.0571865	1.78977	1.33782	1.87282	-1.31541	0.00537143	1.88983	0.0069516	55.8917	6.2118	0.950479	0.318191	1122.94	67	13.6315	68.8931	0.274647	3.83907	0.876624	99.4807	1.16657	0.335772	0.313301
FW08MD028	SAP	USA	Temperate	BroadDecFor	Forest	0.0128392	1.28392	0.358681	2.68456	0.566386	0.00377259	0.377259	-0.321246	0.788814	-0.0975542	223.5	1.77486	1.11578	1.05	0.254545	2.09091	0.320335	7.11333	0.325679	-0.487211	0.856818	0.925645	0.563216	-1.74758	0.0117635	0.29311	0.00120232	172.55	0.4149	3.00217	0.606091	1144.37	67	12.2913	9.97831	0.313923	5.12569	0.325679	33.7904	2.45142	0.537997	0.963903
FW08MD030	CPL	USA	Temperate	TempConFor	Forest	0.00542727	0.542727	0.188289	5.55556	0.81661	0.00184897	0.184897	-0.545312	1.89268	0.279365	396	41.6319	2.02567	8.02778	0.563636	10.2364	1.01015	94.46	1.50824	0.178469	1.07159	1.03518	4.69535	-0.819362	0.00373477	7.24912	1.29585	48.6496	62.0379	0.767488	0.0681818	1120.97	68	13.7419	57.501	0.313604	4.58765	1.50824	265.323	0.448171	0.16082	0.207928
FW08ME001	NAP	USA	Temperate	BroadDecFor	Forest	0.0194176	1.94176	0.468607	11.9048	1.11075	0.00719746	0.719746	-0.0863206	4.4127	0.645687	277.2	7.06099	1.351	5.26263	0.225455	6.13091	0.787525	28.9796	0.51525	-0.287982	0.776136	0.880986	42.172	-0.0371984	0.0161984	1.3532	0.188483	440.478	11.0295	9.93286	0.333345	1079.39	69.6804	3.32159	92.4765	0.29167	4.12552	0.51525	214.813	0.672905	0.223471	0.566074
FW08ME002	NAP	USA	Temperate	BroadDecFor	Forest	0.0619579	6.19579	0.857078	45.4545	1.66703	0.0238529	2.38529	0.395377	17.4994	1.24327	158.4	6.61624	1.08614	4.813	0.777273	7.33636	0.865481	29.61	1.07337	0.0307506	0.785227	0.886131	10.6632	-0.96167	0.00892014	12.0789	0.135374	350.299	27.0702	7.26841	2.53797	937.447	71	3.25839	92.6325	0.253542	3.6186	1.07337	1055.9	0.493242	0.17413	0.236211
FW08ME003	NAP	USA	Temperate	BroadDecFor	Forest	0.0235774	2.35774	0.526047	23.4488	1.38826	0.0149753	1.49753	0.203448	14.8936	1.17329	277.2	34.6	1.29531	7.53211	1.30273	9.94545	0.997625	88.21	2.18483	0.339417	0.628409	0.792723	0.467141	-1.9753	0.00161905	17.3229	0.746779	72.8563	67.6863	1.45769	0.500005	1199.74	69.9123	7.89995	77.9701	0.327208	5.07678	2.18483	274.857	0.510462	0.17911	0.149764
FW08ME004	NAP	USA	Temperate	BroadDecFor	Forest	0.000711825	0.0711825	0.0298635	1.6469	0.422738	0.000251227	0.0251227	-0.902664	0.581247	-0.228231	910.8	10.7406	1.15166	19.43	0.401818	23.1364	1.3643	64.68	1.04862	0.0206174	1.23182	1.10987	166.209	-0.0175443	0.015901	34.3499	6.26594	640.952	108.231	7.8732	0.393945	1317.5	69.6658	3.26815	85.5435	0.308462	4.20589	1.04862	5352.73	0.181787	0.0725392	0.29416
FW08ME006	NAP	USA	Temperate	BroadDecFor	Forest	0.073812	7.3812	0.923306	53.346	1.73517	0.0258661	2.58661	0.429204	18.6941	1.27194	316.8	13.3969	1.83405	6.521	0.237273	7.22727	0.858974	32.4062	0.561335	-0.250778	0.690909	0.831209	1.00475	-1.14085	0.00561632	0.692522	0.110108	192.59	6.561	2.57142	1.394	1059.72	70.1937	4.92434	93.3882	0.26575	4.01386	0.561335	38.1163	0.555377	0.191836	0.473425
FW08ME007	NAP	USA	Temperate	BroadDecFor	Forest	0.00914578	0.914578	0.282073	10.3306	1.05425	0.004103	0.4103	-0.292174	4.63453	0.666942	435.6	10.1139	1.21044	8.2235	0.414545	11.2955	1.0529	35.11	0.765645	-0.115972	1.00227	1.00114	193.338	0.475989	0.0102765	5.19239	0.321776	489.324	40.5036	6.43545	0.295464	1077.46	69.2119	3.59068	76.1777	0.306783	4.5173	0.765645	522.924	0.399922	0.146104	0.400685
FW08ME008	NAP	USA	Temperate	BroadDecFor	Forest	0.0119555	1.19555	0.341544	11.048	1.08091	0.00754734	0.754734	-0.0681688	6.97443	0.844131	316.8	6.89223	1.25621	7.0795	0.291818	9.24091	0.965715	34.59	0.637718	-0.195371	1.21818	1.10371	51.6136	0.0475446	0.0103247	3.25445	0.360763	393.705	36.9126	2.83775	0.121218	981.883	70	3.20891	62.7688	0.328907	4.91468	0.637718	329.291	0.53184	0.185213	0.515757
FW08ME009	NAP	USA	Temperate	BroadDecFor	Forest	0.0692312	6.92312	0.898896	88.8047	1.9533	0.0294849	2.94849	0.484085	37.8211	1.57785	237.6	20.7462	1.08335	10.6275	0.33	12.8273	1.10813	50.26	0.8326	-0.0795636	0.710227	0.84275	0.580151	-1.56963	0.00470602	2.72349	0.457832	224.416	39.042	2.79445	0.939441	1023.93	73	4.21045	37.1369	0.301658	4.37578	0.8326	125.605	0.341131	0.127471	0.362308
FW08ME010	NAP	USA	Temperate	BroadDecFor	Forest	0.0584795	5.84795	0.835561	53.0303	1.73264	0.0231562	2.31562	0.383029	20.9985	1.32239	198	5.06298	1.05196	7.33842	0.258182	9.06818	0.95752	27.03	0.528482	-0.27697	1.50114	1.22521	67.5472	-0.269198	0.0351694	3.8892	0.378269	334.586	10.4742	5.91542	0	919.449	71	3.30274	96.1076	0.307275	4.31049	0.528482	1340.45	0.475342	0.168893	0.581429
FW08ME011	NAP	USA	Temperate	BroadDecFor	Forest	0.00231121	0.231121	0.0903009	5.28007	0.797965	0.000300659	0.0300659	-0.885837	0.686869	-0.156849	435.6	19.9956	1.14631	18.644	0.770909	22.8455	1.3588	46.49	1.23581	0.0919514	1.04773	1.02359	85.5873	0.363143	0.00381944	16.3833	0.608737	240.384	117.362	3.02055	0.0303045	1121.79	67.4791	5.23875	87.047	0.208331	3.09472	1.23581	613.234	0.135463	0.0551731	0.168579
FW08ME020	NAP	USA	Temperate	BroadDecFor	Forest	0.0625978	6.25978	0.860924	36.3636	1.57245	0.0287846	2.87846	0.473991	16.7212	1.22353	148.5	3.33899	1.17578	4.2255	0.258182	5.80909	0.764108	22.83	0.486482	-0.312933	1.09659	1.04718	86.0325	-0.345534	0.0503111	3.03321	0.202032	379.77	6.9939	6.68821	0.0303045	961.892	71	3.07147	73.7735	0.325879	4.48052	0.486482	1495.52	0.771294	0.248291	0.669868
FW08MI001	UMW	USA	Temperate	BroadDecFor	Forest	0.00599167	0.599167	0.203894	11.0029	1.07929	0.00139773	0.139773	-0.6202	2.56674	0.41107	554.4	24.5268	1.29554	11.3471	0.263636	18.3636	1.26396	69.3836	0.957472	-0.0188739	0.735227	0.857454	0.0431507	1.21439	1.78571e-06	0.106532	0.0237912	280.264	75.4893	0.440446	0	898.425	72	9.10553	32.7968	0.243558	3.58175	0.957472	0.0018643	0.195046	0.0773846	0.254376
FW08MI003	UMW	USA	Temperate	BroadDecFor	Forest	0.0108587	1.08587	0.319288	39.585	1.60837	0.00302247	0.302247	-0.395507	11.0183	1.04251	366.3	33.3498	1.35143	10.4889	0.518182	36.4545	1.56175	86.53	1.38348	0.140973	0.589773	0.767967	0.259531	1.27455	3.003e-06	0.67323	0.0439655	256.815	101.669	0.80449	0.0606091	871.767	68.9993	7.57636	86.866	0.262083	3.78132	1.38348	0.0198128	0.103727	0.0428617	0.189437
FW08MI004	UMW	USA	Temperate	BroadDecFor	Forest	0.0205293	2.05293	0.484717	10.6622	1.06678	0.00162182	0.162182	-0.581398	0.842312	-0.0694014	178.2	15.6648	1.37024	5.484	3.43273	5.19364	0.715472	33.1667	3.76439	0.575695	0.592045	0.769445	3.27096	-2.16766	0.00824074	126.363	0.11127	287.76	14.6835	1.16126	0.484855	849.07	70.5442	5.33633	64.4254	0.193987	2.87347	3.76439	10205	0.553267	0.191246	0.0515319
FW08MI005	UMW	USA	Temperate	BroadDecFor	Forest	0.0725244	7.25244	0.916582	78.7879	1.90194	0.0204751	2.04751	0.331936	22.2434	1.3474	99	17.4787	1.98973	2.95789	0.909091	10.8636	1.03598	21.9	1.12809	0.0523441	0.309091	0.555959	4.48449	1.13094	3e-05	0.561082	0.000859864	276.394	9.1224	7.6229	0	871.941	67.7877	5.3334	98.3524	0.278542	3.60811	1.12809	0.164958	0.332127	0.124546	0.246914
FW08MI006	UMW	USA	Temperate	BroadDecFor	Forest	0.0605047	6.05047	0.848218	37.4579	1.58499	0.00607698	0.607698	-0.150152	3.76221	0.576595	237.6	16.0246	1.27345	5.175	0.909091	6.19091	0.791754	40.3	1.31209	0.117964	1.01591	1.00792	0.603576	0.354917	2.70833e-05	0.540193	0.0108318	263.096	33.255	1.17598	0.6667	797.965	70	8.29006	37.456	0.187128	2.92833	1.31209	0.143376	0.473005	0.168204	0.142618
FW08MI007	UMW	USA	Temperate	BroadDecFor	Forest	0.108642	10.8642	1.07424	103.704	2.01996	0.0142991	1.42991	0.184666	13.6492	1.13542	148.5	7.46349	1.19517	4.52	0.518182	9.54545	0.979797	21.92	0.737382	-0.132308	0.693182	0.832575	0.18078	0.235984	3.33333e-05	0.275898	0.00282643	272.053	3.4479	1.42373	0	816.273	73	4.99583	52.0491	0.202436	3.06076	0.737382	0.0901266	0.320651	0.120788	0.274534
FW08MI008	UMW	USA	Temperate	BroadDecFor	Forest	0.0252887	2.52887	0.547636	38.2549	1.59389	0.0074191	0.74191	-0.0747341	11.2231	1.0505	465.3	58.6888	2.06658	12.21	0.545455	15.1273	1.17976	104.574	1.5912	0.201725	0.386364	0.621582	0.329891	0.83933	8.74704e-06	0.455992	0.0976895	296.681	319.325	1.00355	0.462132	853.374	70.2712	7.21567	73.8294	0.299457	4.03683	1.5912	0.0390881	0.266858	0.102728	0.188196
FW08MI009	UMW	USA	Temperate	BroadDecFor	Forest	0.127135	12.7135	1.13715	66.9192	1.83199	0.0132304	1.32304	0.153218	6.96402	0.843483	158.4	11.6348	1.44399	3.285	1.35455	5.26364	0.721286	23.62	1.59075	0.201601	0.620455	0.787689	0.543678	0.410872	1.31944e-05	0.758361	0.00114191	251.134	35.7111	0.514612	0.303045	768.741	71	6.91612	33.6803	0.188277	2.86423	1.59075	0.0980602	0.544153	0.18869	0.118358
FW08MI010	UMW	USA	Temperate	BroadDecFor	Forest	0.0434349	4.34349	0.727825	24.9158	1.41357	0.0065798	0.65798	-0.120342	3.77441	0.577998	148.5	26.1883	1.41445	3.94444	0.618182	5.73636	0.758637	50.42	1.12238	0.0501406	0.704545	0.839372	0.133956	-1.25457	0.000466667	0.835099	0.0458002	203.244	29.8188	0.481694	0.787891	949.732	70.0014	9.163	33.5506	0.227055	3.16773	1.12238	3.81919	0.552219	0.190953	0.202297
FW08MI012	UMW	USA	Temperate	BroadDecFor	Forest	0.00985112	0.985112	0.297785	20.8754	1.33996	0.00309001	0.309001	-0.388276	6.54801	0.816772	742.5	26.3045	1.79012	19.1	0.563636	21.1909	1.32615	101.31	1.57674	0.197759	0.444318	0.666572	1.37729	1.34515	5.50815e-06	0.981505	0.218635	269.021	634.082	0.684541	0.0303045	899.522	68.7099	7.59366	62.8212	0.280143	3.94149	1.57674	0.0529815	0.185999	0.0740844	0.177673
FW08MI013	UMW	USA	Temperate	BroadDecFor	Forest	0.00168862	0.168862	0.0677632	1.443	0.387924	0.00130235	0.130235	-0.637829	1.11291	0.0503468	277.2	19.7606	1.53446	5.365	0.981818	8.54545	0.931735	72.74	1.70922	0.232798	0.318182	0.564076	0.0354718	0.817691	0	0	0	392.47	40.3254	0.988369	0	908.342	67.7039	4.51161	75.972	0.288734	4.90334	1.70922	0	0.573796	0.196948	0.168927
FW08MI015	UMW	USA	Temperate	BroadDecFor	Forest	0.000290658	0.0290658	0.0124431	0.679876	0.225277	2.72e-05	0.00272	-0.988345	0.0635198	-1.1336	1029.6	12.9122	1.47887	23.4444	7.22727	23.3909	1.36905	70.71	7.93437	0.899513	0.971591	0.985693	7.59854	0.47477	1.55983e-05	75.7666	0.268105	273.843	424.786	0.560245	0.0757591	791.188	69.572	5.49951	87.9136	0.229612	3.10465	7.93437	11.5819	0.132729	0.0541259	0.0289389
FW08MI017	UMW	USA	Temperate	BroadDecFor	Forest	0.0150184	1.50184	0.398259	10.5402	1.06221	0.0043447	0.43447	-0.272077	3.04919	0.485606	227.7	22.5399	1.30171	6.32778	0.572727	7.01818	0.846225	38.24	0.955127	-0.0199388	0.988636	0.994302	1.20181	0.550646	6.35266e-05	0.257994	0.0128944	282.052	46.395	0.533068	0.500018	853.526	74	8.67878	19.1095	0.282418	3.8158	0.955127	0.160617	0.543702	0.188564	0.295687
FW08MI021	TPL	USA	Temperate	TempSavan	Savanna	0.000541964	0.0541964	0.0229215	2.23388	0.509724	4.02e-05	0.00402	-0.982883	0.165695	-0.75524	1029.6	na	1.06774	35.6053	0.990909	41.2182	1.61509	101.793	2.00884	0.302944	0.195455	0.442102	0.0555638	0.356424	0	na	na	199.317	274.773	0.395958	2.49067	825.259	67.0941	9.87334	0.663154	0.198956	2.90572	2.00884	na	0.070496	0.029585	0.0990404
FW08MI022	UMW	USA	Temperate	BroadDecFor	Forest	0.0093587	0.93587	0.286876	6.73401	0.888405	0.00102536	0.102536	-0.693497	0.737795	-0.126218	237.6	10.1392	1.15448	5.65789	0.4	7.19545	0.857058	35.08	0.7508	-0.124476	0.823864	0.907669	2.15708	0.846182	5.09259e-05	0.220485	0.015657	282.296	52.9929	1.1355	1.6743	947.416	71.0303	9.60077	36.1286	0.210222	2.97882	0.7508	0.110039	0.413987	0.150445	0.279997
FW08MI029	UMW	USA	Temperate	BroadDecFor	Forest	0.174616	17.4616	1.26627	63.9731	1.81273	0.0106332	1.06332	0.0656997	3.89562	0.59169	148.5	10.0001	1.24662	2.81111	0.363636	3.66364	0.563912	27.13	0.634936	-0.19727	0.453409	0.673357	0.184686	0.89929	1.33333e-05	0.0332469	0.00173696	364.219	11.0547	3.56804	0	780.726	72.0689	6.20173	79.5001	0.175283	2.7521	0.634936	0.00434425	0.751193	0.243334	0.276064
FW08MI031	UMW	USA	Temperate	BroadDecFor	Forest	0.265816	26.5816	1.44062	50.5051	1.71185	0.0154173	1.54173	0.215303	2.92929	0.468243	99	9.2734	1.05584	1.72632	0.485455	1.9	0.278754	12.6	0.611455	-0.213636	0.534091	0.730815	0.77112	0.572103	7.11111e-05	0.0370863	0.000229002	507.759	7.1829	1.13918	1.03031	820.634	70	4.38529	95.8652	0.173205	2.73861	0.611455	0.025845	1.44138	0.387635	0.283267
FW08MI035	UMW	USA	Temperate	BroadDecFor	Forest	0	0	0	0	0	0	0	-1	0	-2	99	5.75426	1.17146	1.61053	0.963636	7.58182	0.879773	18.19	1.14554	0.0590089	0.272727	0.522233	0.334096	0.466196	1.11111e-05	0.67303	0.000426415	188.498	1.5246	0.710574	2.71218	907.378	68.9433	9.46754	52.5785	0	0	1.14554	0.0732855	0	0	0
FW08MI039	UMW	USA	Temperate	BroadDecFor	Forest	0.0994283	9.94283	1.03913	26.936	1.44616	0.0180711	1.80711	0.280376	4.89562	0.690694	148.5	14.0583	1.83265	2.275	0.381818	2.70909	0.432824	39.3	0.774818	-0.1108	0.463636	0.680908	0.104322	0.656024	1.2e-05	0.0324492	0.00318985	184.961	1.7739	1.04203	0	786.643	71	6.56152	99.7962	0.262046	3.31512	0.774818	0.00381602	1.2237	0.347076	0.338203
FW08MI043	UMW	USA	Temperate	BroadDecFor	Forest	0.0023172	0.23172	0.0905121	1.554	0.407221	0.000134398	0.0134398	-0.945235	0.0901321	-0.999427	257.4	20.9913	1.43377	7.24632	8.44545	6.70636	0.826487	60.2	9.04745	0.956526	0.817045	0.903906	7.95436	-1.16764	0.000848291	195.062	0.242069	313.273	50.9499	0.566044	0	844.088	70	5.1637	93.6085	0.173205	2.73861	9.04745	1621.6	0.40836	0.148714	0.0191441
FW08MI045	UMW	USA	Temperate	BroadDecFor	Forest	0.00324844	0.324844	0.122165	8.74126	0.988615	0.000667952	0.0667952	-0.777816	1.7974	0.257054	514.8	19.0817	1.11122	25.15	1.12727	26.9091	1.4299	73.47	1.86197	0.269973	0.996591	0.998294	1.87976	1.01766	8.11966e-06	3.38061	0.167273	287.162	827.406	0.826388	0	771.745	71.4968	6.70355	61.4847	0.257371	3.4158	1.86197	0.269004	0.126938	0.0519002	0.138225
FW08MI052	TPL	USA	Temperate	TempSavan	Savanna	0	0	0	0	0	0	0	-1	0	-2	99	1.8397	1.01978	1.145	0.718182	3.50909	0.545195	14.2	0.860182	-0.0654097	0.534091	0.730815	0.0115216	0.519483	0	0	0	194.395	6.4512	0.65563	0	800.196	70	8.55757	51.1761	0	0	0.860182	0	0	0	0
FW08MI053	UMW	USA	Temperate	BroadDecFor	Forest	0.0103144	1.03144	0.307805	1.91755	0.465018	0.000598237	0.0598237	-0.796359	0.111218	-0.916434	104.3	4.67364	1.16705	0.6275	0.536364	1.85909	0.269301	5.15333	0.587897	-0.230699	0.168182	0.4101	0.228383	0.220399	4.82993e-05	0.0497752	7.66536e-06	269.334	1.413	2.1733	2.39146	804.111	69	9.09757	3.20102	0.173205	2.73861	0.587897	0.0235602	1.47309	0.39324	0.294618
FW08MI054	UMW	USA	Temperate	BroadDecFor	Forest	0	0	0	0	0	0	0	-1	0	-2	99	23.9824	1.20968	2.13889	0.490909	2.61818	0.418	33.24	0.823309	-0.0844371	0.0545455	0.23355	0.0255746	1.46364	0	0	0	239.205	5.4009	2.33155	1	1010.3	71	9.02418	23.5794	0	0	0.823309	0	0	0	0
FW08MI055	UMW	USA	Temperate	BroadDecFor	Forest	0.219219	21.9219	1.36025	73.7374	1.87354	0.0244054	2.44054	0.404926	8.20909	0.914824	99	22.2292	1.25543	1.915	0.427273	3.36364	0.526809	23.96	0.666873	-0.175957	0.596591	0.772393	0.137562	2.21349	0	0	0	243.569	4.4037	2.87601	0	846.375	70	5.62073	97.6735	0.198044	2.98056	0.666873	0	0.886112	0.275568	0.296974
FW08MI063	UMW	USA	Temperate	BroadDecFor	Forest	0	0	0	0	0	0	0	-1	0	-2	89	4.0179	1.27271	1.08889	0.48	3.77	0.576341	5.11111	0.531111	-0.274815	0.6375	0.798436	33.5301	1.31198	0.000346914	0.224362	3.97112e-05	320.109	1.0521	3.24699	0	835.937	69	5.16873	80.5624	0	0	0.531111	0.762774	0	0	0
FW08MI077	TPL	USA	Temperate	TempSavan	Savanna	0	0	0	0	0	0	0	-1	0	-2	178.2	10.5381	1.0489	2.14286	0.318182	5.37273	0.730195	19.0753	0.508935	-0.293338	0	0	0.00774597	-0.2869	2.77778e-05	0.0345371	0.000619898	253.749	1.1718	2.05494	0.984895	792.169	71	7.82646	5.48686	0	0	0.508935	0.00940178	0	0	0
FW08MI079	UMW	USA	Temperate	BroadDecFor	Forest	0.031407	3.1407	0.617074	17.0455	1.25637	0.00677345	0.677345	-0.109386	3.67614	0.566571	158.4	21.6576	1.41818	3.765	0.218182	5.42727	0.734582	47.43	0.692482	-0.159592	0.548864	0.740853	0.233002	-2.2016	0.011614	1.00682	0.211239	559.611	9.0603	1.22129	0	976.626	69.5011	4.13125	92.093	0.276247	3.51645	0.692482	114.594	0.647923	0.216937	0.398923
FW08MI080	UMW	USA	Temperate	BroadDecFor	Forest	0.0212401	2.12401	0.494713	22.1477	1.36451	0.00898135	0.898135	-0.000810628	9.3651	0.971976	149	5.03974	1.67794	4.32632	0.118182	10.4273	1.01817	10.38	0.221982	-0.653683	0.390909	0.625227	0.00834524	0.53154	2e-05	0.00739104	0.000277635	217.387	13.5585	0.740102	0	801.579	73	5.51592	66.8636	0.286407	4.36649	0.221982	0.00144864	0.418757	0.151908	1.29023
FW08MN001	UMW	USA	Temperate	BroadDecFor	Forest	0.012869	1.2869	0.359247	17.7885	1.27389	0.00408886	0.408886	-0.293379	5.65192	0.752964	416	19.8428	2.63725	9.0915	0.966364	13.8227	1.14059	45.1429	1.41779	0.151613	0.357955	0.598293	0.306739	-1.5794	0.000856667	7.25059	0.12818	335.254	236.745	0.746651	0.0909136	824.125	69.4955	7.20604	21.9935	0.307964	4.12459	1.41779	60.8711	0.298392	0.113406	0.217213
FW08MN002	UMW	USA	Temperate	BroadDecFor	Forest	0	0	0	0	0	0	0	-1	0	-2	223.5	36.83	2.06653	3.79444	11.5945	4.93545	0.693327	69.8133	12.2927	1.08965	0.0590909	0.243086	0.0382125	-3.59875	0.00074127	212.524	0.116778	389.583	30.1302	0.412194	0	724.636	71	5.04054	59.5227	0	0	12.2927	1543.87	0	0	0
FW08MN004	UMW	USA	Temperate	BroadDecFor	Forest	0.00485279	0.485279	0.171808	2.01342	0.47906	0.000281462	0.0281462	-0.892294	0.116779	-0.896954	149	35.1385	1.2329	3.366	30.5955	4.149	0.617943	48.4133	31.0796	1.49248	0.51125	0.715017	0.138162	-3.76091	0.00104464	852.635	0.0402619	446.77	19.0926	1.00094	1.10442	716.464	67	3.20982	72.1175	0.173205	2.73861	31.0796	8728.85	0.660066	0.220125	0.00557295
FW08MN005	UMW	USA	Temperate	BroadDecFor	Forest	0.00965525	0.965525	0.293479	8.72483	0.987882	0.000560004	0.0560004	-0.806874	0.50604	-0.287316	149	54.076	2.09718	2.27636	0.17	9.03636	0.955994	78.7467	0.957467	-0.0188763	0.00681818	0.0825723	0.0287412	-1.62801	0.0007	0.527041	0.0715872	460.131	17.4816	3.42809	0	721.578	68.0109	3.11001	74.7139	0.173205	2.73861	0.957467	3.6155	0.303066	0.114966	0.180899
FW08MN006	TPL	USA	Temperate	TempSavan	Savanna	0.0186531	1.86531	0.457172	17.5	1.26717	0.00519241	0.519241	-0.20814	4.87143	0.688547	280	12.8694	1.0644	5.98824	0.681818	9.38182	0.972287	34.7129	1.02895	0.012393	0.722727	0.850134	2880.85	2.66384	0.000458874	0.893677	0.00488409	309.875	554.168	0.405497	1.07579	533.082	68.948	4.11071	7.23663	0.248958	3.64651	1.02895	4.01884	0.388678	0.142602	0.241955
FW08MN008	UMW	USA	Temperate	BroadDecFor	Forest	0	0	0	0	0	0	0	-1	0	-2	223.5	11.1306	1.50681	2.593	17.25	4.01	0.603144	25.92	17.5092	1.24327	1.32045	1.14911	0.00774597	-4.00136	0.000403175	216.478	0.00718493	275.593	9.5193	0.438908	0	798.894	70	6.80282	31.6914	0	0	17.5092	855.328	0	0	0
FW08MN010	UMW	USA	Temperate	BroadDecFor	Forest	0.00867519	0.867519	0.271265	7.46855	0.927809	0.00195831	0.195831	-0.528956	1.68593	0.229407	254.4	14.0486	1.11647	6.725	0.517273	8.60909	0.934957	29.0374	0.807647	-0.0927787	0.161364	0.401701	1.74723	-0.970589	0.00327168	2.00989	0.0619488	422.696	123.638	0.672535	2.00869	664.53	69.8316	3.88998	75.1594	0.247856	3.53334	0.807647	64.4418	0.41042	0.149348	0.306887
FW08MN011	UMW	USA	Temperate	BroadDecFor	Forest	0.00792651	0.792651	0.253496	17.0744	1.25706	0.000700845	0.0700845	-0.769335	1.50968	0.181753	392.4	18.1585	1.18977	8.54905	0.702727	21.5409	1.33326	37.2727	1.07545	0.0315921	1.15341	1.07397	0.578217	-0.913827	0.000551768	4.10805	0.0572868	362.3	103.665	0.563172	0.227282	820.052	68	4.50404	77.554	0.214458	3.00631	1.07545	22.2135	0.139563	0.0567383	0.199411
FW08MN017	TPL	USA	Temperate	TempSavan	Savanna	0.000982043	0.0982043	0.0406831	3.74962	0.676659	0.000222022	0.0222022	-0.912921	0.84772	-0.0666547	1306.8	25.5883	2.15086	28.7	0.854545	38.1818	1.58186	64.41	1.49865	0.175699	0.601136	0.77533	0.346298	-1.08724	0.00034895	12.3187	0.642206	467.508	3124.27	0.300873	1.00759	708.96	69.9294	6.96592	0.905942	0.263702	3.62667	1.49865	42.1264	0.0949841	0.0394078	0.17596
FW08MN018	UMW	USA	Temperate	BroadDecFor	Forest	0.00594574	0.594575	0.202645	16.1616	1.23456	0.00178228	0.178228	-0.555599	4.84457	0.686151	792	41.5906	1.45301	22.15	0.890909	27.1818	1.43428	72.8687	1.6196	0.209407	0.877273	0.936628	0.299719	-0.818791	0.000200278	5.588	0.364969	356.451	2869.12	0.240604	0.606077	712.378	72.4214	6.59892	8.24536	0.290667	3.95777	1.6196	10.9677	0.145604	0.0590344	0.179469
FW08MN021	TPL	USA	Temperate	TempSavan	Savanna	0.00765031	0.765031	0.246752	2.68456	0.566386	0.000969677	0.0969677	-0.705605	0.340268	-0.455599	149	13.5079	1.34397	2.31	0.427273	3.50909	0.545195	23.2333	0.659606	-0.180715	0.380682	0.616994	0.0319015	-1.71657	0.000931429	0.23894	0.00581673	335.26	47.1231	0.409256	1.92429	795.051	70	7.4643	0.845501	0.222561	3.05889	0.659606	2.18104	0.871705	0.272237	0.337415
FW08MN023	UMW	USA	Temperate	BroadDecFor	Forest	0	0	0	0	0	0	0	-1	0	-2	149	22.1336	1.67742	3.7	0.672727	5.25455	0.720535	37.5241	1.04797	0.0203483	0.159091	0.398862	0.00774597	-2.98631	0.00248333	1.65462	0.0453823	430.562	49.2885	0.717014	0	664.206	69.6704	3.87555	70.68	0	0	1.04797	40.2679	0	0	0
FW08MN033	UMW	USA	Temperate	BroadDecFor	Forest	0.0150768	1.50768	0.399271	41.6667	1.63009	0.00645559	0.645559	-0.127518	17.8409	1.25166	633.6	20.7467	1.08309	15.85	0.736364	27.6364	1.44148	45.12	1.18756	0.0746569	0.740909	0.860761	0.484405	-1.05271	0.000573785	6.50149	0.175167	329.222	2864.83	0.181391	1.02275	720.428	71.0057	6.89492	3.50456	0.298135	4.46807	1.18756	36.5585	0.161674	0.0650841	0.251048
FW08MN034	UMW	USA	Temperate	BroadDecFor	Forest	0.0315473	3.15473	0.618543	71.2682	1.85895	0.0131026	1.31026	0.149298	29.5999	1.47144	712.8	27.6229	1.50409	15.9	0.754545	22.5909	1.35393	62.33	1.37785	0.139201	0.930208	0.964473	0.352132	-0.922847	0.000312037	4.87737	0.27991	369.081	2093.7	0.230175	1.19447	705.303	72.5305	6.50402	8.6145	0.286767	4.32068	1.37785	14.9148	0.191257	0.0760056	0.208127
FW08MN041	UMW	USA	Temperate	BroadDecFor	Forest	0.0281672	2.81672	0.58169	32.5126	1.52521	0.00363384	0.363384	-0.334059	4.19444	0.623709	316.8	17.793	1.5609	9.603	0.610909	11.5427	1.06231	32.69	0.937809	-0.0278856	1.175	1.08397	4.17339	-0.587379	0.00297049	3.35417	0.0998512	387.041	118.624	0.400668	0.0681818	715.468	70.4689	5.01924	52.6574	0.206673	3.09889	0.937809	97.6425	0.268472	0.103281	0.220379
FW08MN047	UMW	USA	Temperate	BroadDecFor	Forest	0.000175462	0.0175462	0.00755414	0.268456	0.103276	1.02e-05	0.00102	-0.995593	0.0155705	-1.59226	372.5	1.27236	1.13059	1.44211	0.390909	15.3	1.18469	2.8	0.418909	-0.37788	0.546591	0.739318	0.00774597	-0.655768	2.96296e-05	0.337464	6.16104e-06	365.663	2654.81	0.274723	0.606091	723.275	71.6427	5.37686	31.6308	0.173205	2.73861	0.418909	0.0979896	0.178994	0.0715117	0.413467
FW08MN050	UMW	USA	Temperate	BroadDecFor	Forest	0.00140591	0.140591	0.0571298	0.901442	0.279083	8.15e-05	0.00815	-0.965973	0.0522837	-1.20563	332.8	44.5846	1.4854	6.77105	0.273636	6.41182	0.806981	97.93	1.25294	0.097929	0.610227	0.78117	0.523089	-1.67909	0.00345486	2.29468	1.11233	487.86	31.4154	1.4501	0.121218	738.587	68	3.1857	89.6712	0.173205	2.73861	1.25294	77.6925	0.42712	0.15446	0.138239
FW08MN060	UMW	USA	Temperate	BroadDecFor	Forest	0.074943	7.4943	0.929127	46.4646	1.67637	0.00816797	0.816797	-0.0377268	5.06414	0.705363	198	15.0623	1.00144	3.715	0.289091	6.2	0.792392	37.23	0.661391	-0.179542	0.982955	0.991441	0.0165645	-0.927293	0.000125	0.139996	0.0136476	377.107	3.0303	0.948976	0.5	605.322	69	3.35768	81.7288	0.201498	2.98629	0.661391	0.171495	0.48166	0.170749	0.304657
FW08MN065	UMW	USA	Temperate	BroadDecFor	Forest	0.0234367	2.34367	0.524223	11.4094	1.09375	0.00418827	0.418827	-0.284977	2.03893	0.311526	149	6.09554	1.72234	3.43222	0.636364	4.86818	0.687367	8.81333	0.724497	-0.139963	0.967045	0.983385	0.245355	-2.22845	0.00589524	2.18045	0.00197553	298.192	27.4176	0.534841	0.0909136	751.997	69.2202	7.24566	2.78033	0.243955	3.37113	0.724497	125.972	0.692481	0.228524	0.336723
FW08MN070	UMW	USA	Temperate	BroadDecFor	Forest	0.162876	16.2876	1.23774	61.745	1.79758	0.0290009	2.90009	0.477134	10.994	1.04155	149	4.90183	1.17585	1.368	0.333636	3.79091	0.578743	9.74667	0.431103	-0.365419	0.00227273	0.0476731	0.00774597	-0.896891	0.0001	0.0455365	0.000149697	400.519	36.8433	0.881589	0	690.003	68	3.46839	62.9169	0.262177	3.47618	0.431103	0.0446258	0.916977	0.282617	0.608153
FW08MN076	UMW	USA	Temperate	BroadDecFor	Forest	0.0712879	7.12879	0.910026	73.4848	1.87207	0.0152299	1.52299	0.210315	15.6992	1.19616	396	15.3991	1.80533	9.9085	0.518182	10.3082	1.01318	93.98	1.45798	0.163752	1.10682	1.05205	0.045929	-2.79335	0.00245139	12.1329	2.91156	382.049	140.138	0.830993	0.0909136	680.211	69	3.44618	91.6827	0.25594	3.59966	1.45798	291.476	0.349204	0.130078	0.175544
FW08MN080	UMW	USA	Temperate	BroadDecFor	Forest	0.0535674	5.35674	0.803235	94.4735	1.97988	0.0141586	1.41586	0.18066	24.9707	1.3976	535.6	26.528	1.22244	14.1	0.603636	17.6364	1.24641	45.0291	1.05393	0.0228108	1.55568	1.24727	0.526781	-0.54454	0.000314782	1.69464	0.092224	356.733	695.063	0.166094	0.0952429	651.747	68.536	3.48943	92.4026	0.242678	3.54366	1.05393	5.22773	0.200929	0.0795173	0.230261
FW08MN093	TPL	USA	Temperate	TempSavan	Savanna	0.00401771	0.401771	0.146677	1.78971	0.445559	0.000509245	0.0509245	-0.82124	0.226846	-0.625535	223.5	12.7562	1.07906	3.275	0.482	4.45455	0.648803	25.6333	0.738333	-0.131748	0.08125	0.285044	0.172876	-1.94772	0.00365785	0.902554	0.0234438	378.638	11.1672	0.419818	1.50758	819.693	70.6231	7.12656	0.539322	0.222561	3.05889	0.738333	32.3538	0.68669	0.227035	0.301437
FW08MN119	UMW	USA	Temperate	BroadDecFor	Forest	0.00712062	0.712062	0.233519	8.13692	0.9608	0.000632753	0.0632753	-0.78708	0.723064	-0.134858	356.4	14.3606	1.0057	10.945	0.422727	11.4273	1.05794	57.73	1.00003	1.18444e-05	1.14886	1.07185	1.66055	-0.290392	0.000359568	1.71	0.288576	434.159	707.694	0.443679	0.810641	623.412	68.8193	4.06387	53.5525	0.214051	3.00367	1.00003	6.02562	0.262851	0.101352	0.214046
FW08MO001	TPL	USA	Temperate	TempSavan	Savanna	0.00870322	0.870322	0.271916	9.09091	1.00393	0.000804564	0.0804564	-0.743628	0.840404	-0.0703747	198	15.0127	1.50478	4.83	1.1	10.4455	1.01893	26.59	1.3659	0.135419	0.667045	0.816729	1.9829	-0.0203487	0.000122222	2.34884	0.00616679	229.079	61.893	0.445081	0.6667	999.263	68.9987	12.1082	5.57511	0.228045	3.09448	1.3659	2.81339	0.296251	0.112689	0.166956
FW08MO004	SAP	USA	Temperate	BroadDecFor	Forest	0.00093015	0.093015	0.0386261	1.443	0.387924	5.39e-05	0.00539	-0.977201	0.0836941	-1.02829	277.2	16.8512	1.05691	9.975	6.5	15.5136	1.19071	35.65	6.8565	0.836102	0.995238	0.997616	4.53553	-1.66801	0.00196825	453.452	0.117081	352.411	60.9894	1.73752	0.469705	1133.83	67.8393	12.9645	89.1361	0.173205	2.73861	6.8565	8746.58	0.176529	0.0706028	0.0252614
FW08MO004	SAP	USA	Temperate	BroadDecFor	Forest	0.00142278	0.142278	0.0577717	2.13675	0.49648	0.000166206	0.0166206	-0.933225	0.249611	-0.585676	514.8	34.091	1.22364	14.675	0.145455	15.0182	1.17662	68.2784	0.828238	-0.0818448	0.809091	0.899495	3.2875	-0.305304	0.00215064	1.44348	0.76619	352.411	60.9894	1.73752	0.939423	1133.83	67.8393	12.9645	89.1361	0.244996	3.20447	0.828238	30.4233	0.213373	0.0839943	0.295803
FW08MO005	TPL	USA	Temperate	TempSavan	Savanna	0.014217	1.4217	0.38412	8.20707	0.964121	0.00345801	0.345801	-0.350859	1.99621	0.302377	158.4	19.0952	1.6076	4.425	0.4	5.77273	0.761381	35.7	0.757	-0.120904	0.906818	0.95227	5.18441	-0.444817	0.00435417	0.972126	0.0693016	318.672	9.5715	2.52943	0.227277	946.608	67.9407	11.5435	17.6305	0.235351	3.36865	0.757	41.4814	0.583546	0.199631	0.3109
FW08MO006	SAP	USA	Temperate	BroadDecFor	Forest	0.00061901	0.061901	0.026084	1.46199	0.391286	4.29e-05	0.00429	-0.981757	0.101276	-0.953599	752.4	11.5987	1.49379	16.3842	0.618182	23.6182	1.37325	53.01	1.14828	0.0600485	0.8625	0.928709	116.88	0.0261477	0.0092919	33.4516	2.0175	293.78	213.715	0.885636	0.33335	1105.81	67.3543	13.2612	51.7605	0.191153	2.85508	1.14828	3046.13	0.120885	0.049561	0.166468
FW08MO007	TPL	USA	Temperate	TempSavan	Savanna	0.00683304	0.683304	0.226162	11.6162	1.10093	0.00517439	0.517439	-0.209406	8.79646	0.944802	198	39.3129	1.16148	10.34	2.30909	17	1.23045	64.65	2.95559	0.470644	1.04886	1.02414	1.93803	-1.34808	0.00112056	57.8935	0.288976	258.237	77.2263	0.829681	0.272732	1049.55	66	12.5438	33.4215	0.350608	5.52528	2.95559	635.754	0.325016	0.122221	0.118625
FW08MO008	TPL	USA	Temperate	TempSavan	Savanna	0.00651722	0.651722	0.217937	7.99663	0.95408	0.0012417	0.12417	-0.649422	1.52357	0.185703	237.6	2.63654	1.324	7.76	0.581818	12.27	1.08884	10.8478	0.690296	-0.160964	0.7275	0.852936	0.252215	-1.91855	0.00229064	6.07961	0.0110975	288.691	31.6854	1.05077	0.450015	968.803	68.814	10.9394	26.2256	0.216684	3.33106	0.690296	136.477	0.27148	0.104309	0.3139
FW08MO010	TPL	USA	Temperate	TempSavan	Savanna	0.00837736	0.837736	0.264283	3.57942	0.66081	0.000485887	0.0485887	-0.828014	0.207606	-0.662329	223.5	7.712	1.09132	2.44286	0.372727	4.27273	0.630705	12.9932	0.502659	-0.298726	0.322727	0.568091	2.3361	-0.620966	0.00359048	0.391837	0.00311613	195.114	2.1114	2.21642	0.848514	960.893	69	11.8507	2.87184	0.173205	2.73861	0.502659	13.7874	0.640952	0.215096	0.344578
FW08MO012	TPL	USA	Temperate	TempSavan	Savanna	0.0141477	1.41477	0.382877	7.38255	0.923376	0.000980053	0.0980053	-0.703323	0.511409	-0.282821	149	11.3438	1.26805	2.825	0.472727	5.21818	0.717519	15.9533	0.632261	-0.199104	0.919318	0.958811	13.7362	-0.120152	0.0058381	0.903654	0.00630493	283.255	5.382	1.33973	0.697005	959.828	67	11.1352	3.11558	0.191153	2.85508	0.632261	51.7011	0.54714	0.18953	0.302332
FW08MO024	TPL	USA	Temperate	TempSavan	Savanna	0.00940982	0.940982	0.288021	6.31313	0.864103	0.00198923	0.198923	-0.52444	1.3346	0.128592	158.4	6.42876	1.28288	3.995	0.372727	6.70909	0.826664	17.06	0.543327	-0.264938	0.453409	0.673357	0.156231	-1.2591	0.00107986	0.500593	0.0076665	301.348	31.5999	0.78544	0.257577	969.777	68.0923	10.8416	10.8678	0.234253	3.42955	0.543327	5.29759	0.511179	0.179316	0.431144
FW08MO026	TPL	USA	Temperate	TempSavan	Savanna	0.0124704	1.24704	0.35161	10.101	1.04536	0.00458754	0.458754	-0.252779	3.71591	0.571232	237.6	43.0245	2.16116	6.6	0.609091	8.1	0.908485	80.99	1.41899	0.15198	0.594318	0.77092	0.580025	-1.23315	0.00101065	2.38756	0.330675	250.08	75.6639	0.467344	2.10608	1003.26	68.0527	12.2962	20.1458	0.284463	3.94208	1.41899	23.6472	0.486677	0.172217	0.200468
FW08MO035	TPL	USA	Temperate	TempSavan	Savanna	0.0181111	1.81111	0.448878	17.8971	1.27639	0.00321473	0.321473	-0.375231	3.17673	0.503346	223.5	8.50875	1.13987	4.1065	1.61818	9.88182	0.994837	20.3733	1.82192	0.260528	0.7375	0.858778	0.236137	-2.51291	0.00192635	35.3449	0.0144653	236.353	13.905	1.40841	0.697005	1060.94	69	12.2663	54.3771	0.257565	3.35974	1.82192	667.248	0.339992	0.127102	0.141371
FW08MO036	TPL	USA	Temperate	TempSavan	Savanna	0.00481575	0.481575	0.170724	2.23714	0.510161	0.000398744	0.0398744	-0.854262	0.185235	-0.709443	223.5	16.9804	1.07836	3.18	1.07273	4.64545	0.667028	29.9733	1.37246	0.1375	1.01932	1.00961	0.707232	-1.80754	0.00310921	4.81667	0.0269234	268.132	4.9626	2.71081	1.24249	1058.13	65	12.7729	21.0145	0.21269	2.99484	1.37246	146.765	0.644681	0.216082	0.15497
FW08MO044	SAP	USA	Temperate	BroadDecFor	Forest	0.0168851	1.68851	0.429511	15.4882	1.21717	0.00401351	0.401351	-0.299858	3.68148	0.567201	148.5	17.7733	1.16059	3.415	1	9.17273	0.962498	25.28	1.2528	0.0978817	1.25795	1.12159	1.22109	-1.99566	0.0128963	13.872	0.0328472	360.752	2.3238	3.01557	0.954577	1120.77	68	13.1043	25.0194	0.23859	3.7935	1.2528	1753.19	0.413563	0.150315	0.190445
FW08MO058	TPL	USA	Temperate	TempSavan	Savanna	0	0	0	0	0	0	0	-1	0	-2	149	12.3958	1.03944	0.895	3.42	2.20909	0.344214	21.72	3.6372	0.560767	0.339773	0.5829	0.00774597	-4.48206	0.00521429	40.6055	0.00465072	242.073	1.1889	0.249527	1.12879	1012.84	69	12.2895	0	0	0	3.6372	2074.94	0	0	0
FW08MO068	TPL	USA	Temperate	TempSavan	Savanna	0.00862999	0.862999	0.270213	4.0404	0.702465	0.00121395	0.121395	-0.654832	0.56835	-0.237809	148.5	33.4336	1.01504	4.61053	2.45273	4.68182	0.670415	95.88	3.41153	0.532949	0.2125	0.460977	0.0106668	-3.13958	0.0005	19.3191	0.344719	316.995	67.8366	1.21526	0.651527	959.178	67.6561	12.1983	29.9487	0.304821	3.59269	3.41153	94.6637	0.767371	0.247328	0.0893503
FW08MO076	TPL	USA	Temperate	TempSavan	Savanna	0.00404429	0.404429	0.1475	5.73921	0.828609	0.000914656	0.0914656	-0.717909	1.29798	0.116601	435.6	22.1595	2.69581	11.4842	0.559091	14.1909	1.15201	40.4526	0.963617	-0.0160954	0.267857	0.517549	0.153131	-1.57421	0.00122096	2.39793	0.124952	291.964	93.2391	0.622827	1.04547	960.715	66.486	11.2259	12.6649	0.252903	3.3737	0.963617	28.6923	0.237737	0.0926283	0.262451
FW08MO080	SAP	USA	Temperate	BroadDecFor	Forest	0.000356949	0.0356949	0.0152318	0.420875	0.152556	6.5e-05	0.0065	-0.97265	0.0765993	-1.06249	237.6	26.2547	1.05443	8.52105	0.618182	11.7909	1.07155	39.62	1.01438	0.00620146	0.543182	0.737009	28.3647	-0.097078	0.00705046	4.87376	0.180561	316.321	24.525	1.65016	1.46971	1115.26	67.7579	13.2955	36.5374	0.370629	4.01973	1.01438	336.75	0.340918	0.127402	0.365374
FW08MS002	CPL	USA	Temperate	TempConFor	Forest	0.000330982	0.0330982	0.0141416	0.447427	0.160597	1.92e-05	0.00192	-0.991741	0.0259508	-1.44429	223.5	14.8633	1.33709	3.19474	0.790909	13.5182	1.13092	23.6267	1.02718	0.0116448	1.05568	1.02746	14.323	0.393679	0.000765079	3.12211	0.00709773	120.427	11.4687	1.75493	0	1610.24	72	18.6463	87.9463	0.173205	2.73861	1.02718	23.4089	0.202587	0.0801166	0.168623
FW08MS004	CPL	USA	Temperate	TempConFor	Forest	0.00925474	0.925474	0.284538	14.7908	1.1984	0.00633815	0.633815	-0.134414	10.1295	1.00602	277.2	31.0919	1.03077	11.87	1.49091	15.9818	1.20363	51.92	2.01011	0.30322	0.914773	0.956438	4.1327	-0.600208	0.000859524	17.2066	0.177338	69.891	292.728	0.485511	0	1635.45	72.0384	19.088	54.979	0.334878	4.63329	2.01011	144.937	0.28991	0.110559	0.166597
FW08MS007	CPL	USA	Temperate	TempConFor	Forest	0.00251155	0.251155	0.0973112	1.26263	0.354613	0.000491009	0.0491009	-0.82652	0.246843	-0.590332	158.4	40.9595	1.29989	3.925	1.42727	5.02727	0.701332	78.76	2.21487	0.345349	1.03068	1.01523	0.00997953	-1.68211	6.25e-05	1.5745	0.046846	82.7332	10.863	1.63406	0.287886	1461.26	74	18.0144	38.1367	0.271917	3.37917	2.21487	0.964378	0.672168	0.22328	0.122769
FW08MS009	CPL	USA	Temperate	TempConFor	Forest	0.00438319	0.438319	0.157855	4.69799	0.755721	0.00102567	0.102567	-0.693432	1.09933	0.0450603	149	34.8324	1.23561	2.91579	0.772727	10.7182	1.03012	49.52	1.26793	0.103094	1.42045	1.19183	0.00774597	-2.56382	0.0009	2.5107	0.0350073	71.1438	0.2457	5.83937	0	1646.83	70	18.7699	82.3113	0.260416	3.72566	1.26793	22.1444	0.347602	0.129562	0.205387
FW08MS010	CPL	USA	Temperate	TempConFor	Forest	0.0173747	1.73747	0.437349	20.202	1.32638	0.0180632	1.80632	0.280195	21.0025	1.32248	198	31.3694	1.23032	8.51053	0.718182	11.6273	1.06548	41.16	1.12978	0.0529946	1.32273	1.1501	0.784617	-1.05472	0.00124722	2.39553	0.0721374	99.6212	53.469	0.593151	0.409105	1656.4	72	18.8229	62.8798	0.31556	4.80762	1.12978	29.2801	0.413478	0.150289	0.27931
FW08MS013	CPL	USA	Temperate	TempConFor	Forest	0	0	0	0	0	0	0	-1	0	-2	149	20.6421	1.02936	2.45556	0.6	3.19091	0.503914	24.1867	0.841867	-0.0747567	0.0647727	0.254505	0.0332291	-2.38668	0.0029	0.577104	0.00862622	88.5389	1.5642	3.56501	0.909127	1443.47	72	17.5551	73.8676	0	0	0.841867	16.4013	0	0	0
FW08MS017	CPL	USA	Temperate	TempConFor	Forest	0.00264607	0.264607	0.101956	0.894855	0.277576	0.00275721	0.275721	-0.425134	0.932438	-0.025747	223.5	1.5696	1.02976	1.205	0.409091	3.38182	0.52915	6.30667	0.472158	-0.325913	0.921591	0.959995	0.34641	-1.15153	0.000979365	0.496455	0.000305471	147.864	1.6551	2.6439	0.560614	1491.26	73	17.6313	60.8203	0.388832	7.08572	0.472158	4.76487	2.09524	0.490694	0.823522
FW08MS020	CPL	USA	Temperate	TempConFor	Forest	0.0504939	5.04939	0.781711	19.4631	1.31097	0.00814344	0.814344	-0.0388903	3.13893	0.498162	149	4.62284	1.04042	1.045	0.8	3.85455	0.585973	13.3333	0.933333	-0.0299632	0.918182	0.958218	0.334096	-2.99825	0.0257	9.87111	0.00571478	103.712	0.8379	3.93953	0	1607.98	72	18.7955	65.9936	0.282756	3.55116	0.933333	2486.14	0.921292	0.283593	0.302953
FW08MS023	CPL	USA	Temperate	TempConFor	Forest	0	0	0	0	0	0	0	-1	0	-2	223.5	3.08716	1.23608	0.7	0.388889	4.19091	0.622308	5.26667	0.441556	-0.355015	1.06023	1.02967	0.661072	-1.36348	0.00391746	0.586378	0.000118268	100.62	25.6788	1.04514	0.58335	1480.37	74	18.3012	34.4876	0	0	0.441556	22.5117	0	0	0
FW08MS026	CPL	USA	Temperate	TempConFor	Forest	0.00459421	0.459421	0.164181	8.72483	0.987882	0.00231902	0.231902	-0.47899	4.40403	0.644835	149	20.9832	1.00557	6.88	1.63636	18.9909	1.27855	35.32	1.98956	0.298758	0.493182	0.702269	1.53649	-1.56717	0.00233571	45.8738	0.0705145	130.263	152.256	0.568266	0	1603.13	73	18.5315	50.5456	0.320232	4.56349	1.98956	1050.05	0.240299	0.0935263	0.160956
FW08MS033	CPL	USA	Temperate	TempConFor	Forest	0.00315494	0.315494	0.119089	0.447427	0.160597	0.00105059	0.105059	-0.68812	0.148993	-0.798621	223.5	6.55847	1.00009	0.928571	0.8625	1.41818	0.151732	8.92667	0.951767	-0.0214695	1.22955	1.10885	0.158852	-0.448966	6.8254e-05	0.154477	5.71437e-05	123.495	6.1227	1.84454	1.42356	1483.33	73	17.4778	52.3762	0.370629	4.01973	0.951767	0.103328	2.83443	0.583701	0.389411
FW08MS034	CPL	USA	Temperate	TempConFor	Forest	0.00843028	0.843028	0.265532	5.05051	0.781792	0.00689597	0.689597	-0.102595	4.13131	0.617138	158.4	3.97146	1.06293	3.65882	1.33636	5.99091	0.777493	14.4	1.48036	0.170368	0.884091	0.940261	0.37372	-1.97858	0.00101736	12.6301	0.00578856	99.7964	16.3899	1.68297	0.0303045	1441.11	72	17.1213	68.3653	0.336507	5.61128	1.48036	125.924	0.936633	0.287047	0.227314
FW08MS038	CPL	USA	Temperate	TempConFor	Forest	0.00548073	0.548073	0.189792	2.23714	0.510161	0.0250492	2.50492	0.415794	10.2246	1.01007	223.5	8.56895	1.27599	1.86	0.745455	4.08182	0.610854	14.26	0.888055	-0.0515604	1.02273	1.0113	0.703898	-1.38635	0.00197937	1.41586	0.00199355	124.619	2.1726	2.48381	0.136364	1536.17	73	18.2652	64.9544	0.298564	5.19089	0.888055	27.4644	1.27171	0.356353	0.3362
FW08MS045	CPL	USA	Temperate	TempConFor	Forest	0.0815108	8.15108	0.961472	23.4899	1.38899	0.0166003	1.66003	0.245519	4.78389	0.680688	149	12.5711	1.00816	1.26316	0.581818	2.88182	0.459667	14.6133	0.727952	-0.137898	1.36591	1.16872	0.0220394	-0.855612	0.0001	0.0899725	0.000246755	80.3339	2.1555	1.84171	0.446982	1495.39	72.1628	17.7789	34.6973	0.248094	3.47726	0.727952	0.0881731	1.20662	0.343727	0.340811
FW08MS048	CPL	USA	Temperate	TempConFor	Forest	0.0135008	1.35008	0.371083	11.2179	1.087	0.00349093	0.349093	-0.347664	2.90064	0.463989	249.6	22.3986	1.11276	7.60526	0.563636	8.30909	0.919554	45.71	1.02074	0.00891359	0.703409	0.838695	0.331873	-1.22403	0.000902778	1.4298	0.103348	138.041	33.5016	1.0075	1.72874	1520.81	73	17.8374	52.759	0.296122	3.84367	1.02074	12.6497	0.462587	0.165122	0.290106
FW08MS058	CPL	USA	Temperate	TempConFor	Forest	0.00386184	0.386184	0.141821	4.02685	0.701296	0.0017301	0.17301	-0.563821	1.80403	0.258644	149	8.46723	1.7367	3.97	0.781818	10.4273	1.01817	13.7	0.918818	-0.0367704	0.845455	0.919486	2.91011	-0.267924	0.000564286	2.34282	0.00218067	132.602	12.8385	1.27207	0	1559.64	73	18.4282	80.1682	0.343793	4.82821	0.918818	12.9558	0.463037	0.165255	0.374168
FW08MS062	CPL	USA	Temperate	TempConFor	Forest	0.00590942	0.590942	0.201654	2.23714	0.510161	0.0004893	0.04893	-0.827018	0.185235	-0.709443	223.5	13.9041	1.01515	3.03333	1.14286	3.78571	0.578148	19.5429	1.33829	0.126549	0.894643	0.945856	0.263871	-1.69086	0.000920635	2.34091	0.00429324	75.3768	1.5201	4.29491	0.214286	1459	74	17.9161	81.4683	0.21269	2.99484	1.33829	21.1202	0.791089	0.253117	0.158927
FW08MS086	CPL	USA	Temperate	TempConFor	Forest	0.0461409	4.61409	0.74928	8.05369	0.956826	0.00410654	0.410654	-0.291873	0.716779	-0.138598	149	5.36698	1.49652	0.55	0.490909	1.74545	0.241909	7.12667	0.562176	-0.250128	1.19091	1.09129	0.0734363	-2.89339	0.016	0.643069	0.000296645	87.2748	2.5425	1.71021	0.636382	1579.27	72	18.4303	64.8142	0.222561	3.05889	0.562176	100.833	1.75249	0.439726	0.395892
FW08MT001	WMT	USA	Temperate	TempConFor	Forest	0	0	0	0	0	0	0	-1	0	-2	223.5	4.02672	1.58258	0.9875	0.313636	1.80909	0.25746	12.86	0.442236	-0.354346	0.206818	0.454773	24.3818	-0.369082	0.0204171	0.462188	0.0050913	2307.72	2.6064	13.0068	0.393959	842.162	58.8101	1.73235	96.6506	0	0	0.442236	92.4782	0	0	0
FW08MT002	NPL	USA	Temperate	TempSavan	Savanna	0.00275058	0.275058	0.10553	0.671141	0.223013	0.000159534	0.0159534	-0.935717	0.0389262	-1.31046	149	7.10101	1.46252	1.6	0.390909	2.44	0.38739	12.6667	0.517576	-0.286026	0.143182	0.378394	1.21482	-1.31549	0.00843333	0.404294	0.0031023	1514.5	110.219	13.6739	1	432.337	52.371	7.03583	9.13894	0.173205	2.73861	0.517576	33.4136	1.12238	0.326824	0.334647
FW08MT004	NPL	USA	Temperate	TempSavan	Savanna	0.00664251	0.664251	0.221219	6.94444	0.900064	0.000604469	0.0604469	-0.794669	0.631944	-0.192503	360	15.7745	1.02587	7.61905	3.83727	10.4545	1.01931	45.8515	4.29579	0.633043	0.455682	0.675042	12.7264	-1.74909	0.011875	327.61	0.514358	1558.54	125.285	9.14176	1.42425	726.829	57.829	5.41214	51.7212	0.196896	2.89235	4.29579	38125.6	0.276659	0.106075	0.0458347
FW08MT005	WMT	USA	Temperate	TempConFor	Forest	0.103789	10.3789	1.0561	49.1582	1.70034	0.0318135	3.18135	0.516052	15.068	1.17834	148.5	5.17755	1.05279	4.23	0.322727	4.73636	0.675445	28.37	0.606427	-0.217221	0.793182	0.890608	158.093	-0.561068	0.112274	5.32253	0.430991	2480.7	12.8475	19.0465	0	1049.07	64.0697	1.25059	71.0753	0.255721	3.79258	0.606427	5856.31	0.800737	0.25545	0.421684
FW08MT006	NPL	USA	Temperate	TempSavan	Savanna	0	0	0	0	0	0	0	-1	0	-2	237.6	36.839	1.21636	7.7	0.827273	8.45455	0.92709	90.73	1.73457	0.239193	0.172727	0.415605	0.0605261	-2.28377	0.00112639	5.68945	0.668521	966.103	5034.31	0.706542	1.5	303.725	60.2814	4.81108	0.00471962	0	0	1.73457	62.8036	0	0	0
FW08MT007	WMT	USA	Temperate	TempConFor	Forest	0.0927277	9.27277	1.01169	58.1655	1.77207	0.0181539	1.81539	0.282258	11.3875	1.05681	223.5	15.3136	1.46635	4.355	0.377273	6.27273	0.797456	34.6667	0.723939	-0.140298	1.11477	1.05583	1.89213	-1.12544	0.00727619	1.39095	0.0942553	1658.99	24.8049	12.1648	0.424259	1224.89	64.8775	4.02003	78.6909	0.252616	3.57139	0.723939	99.1838	0.569352	0.19572	0.348947
FW08MT008	NPL	USA	Temperate	TempSavan	Savanna	0	0	0	0	0	0	0	-1	0	-2	158.4	19.53	1.20215	3.675	0.440909	5.45455	0.736759	45.18	0.892709	-0.04929	0	0	0.971548	-1.45536	0.00541319	1.70122	0.133243	1540.37	211.764	4.97588	2.00003	446.505	55.8547	5.91457	6.88333	0	0	0.892709	90.2485	0	0	0
FW08MT010	WMT	USA	Temperate	TempConFor	Forest	0.00497141	0.497141	0.175263	0.894855	0.277576	0.000288342	0.0288342	-0.889969	0.0519016	-1.2083	223.5	3.13541	1.07589	1.33333	0.209091	1.8	0.255273	10.8067	0.317158	-0.498725	0.915909	0.957031	20.3641	-0.537401	0.0430922	0.288842	0.00712465	1957.07	5.0535	28.2147	1.42425	842.196	60.0066	3.02109	49.2609	0.173205	2.73861	0.317158	121.979	1.52145	0.401651	0.546117
FW08MT013	NPL	USA	Temperate	TempSavan	Savanna	0.00541772	0.541772	0.18802	1.25839	0.353799	0.000314228	0.0314228	-0.881329	0.0729866	-1.08099	238.4	11.642	1.73533	1.301	0.304545	2.32273	0.365998	25.96	0.564145	-0.248609	0.168182	0.4101	0.0162915	-2.22782	0.00213393	0.166203	0.00801172	1031.23	61.6689	2.82035	2.73498	367.456	52.0539	8.53491	1.78194	0.173205	2.73861	0.564145	3.47573	1.17905	0.338267	0.307022
FW08MT015	WMT	USA	Temperate	TempConFor	Forest	0.0619376	6.19376	0.856956	49.8316	1.70613	0.0320042	3.20042	0.518569	25.7488	1.41093	148.5	16.483	1.01784	6.085	0.436364	8.04545	0.905551	52.18	0.958164	-0.0185603	0.665909	0.816033	12.6564	-1.29135	0.0482148	10.2381	1.13473	1654.39	29.7225	16.1115	1.34094	1401.38	66.6749	4.20126	85.4171	0.302254	4.4668	0.958164	4837.54	0.555195	0.191785	0.315451
FW08MT017	WMT	USA	Temperate	TempConFor	Forest	0.0358289	3.58289	0.661139	28.9562	1.47649	0.0103029	1.03029	0.0531891	8.3266	0.920989	148.5	20.1786	1.59375	4.5275	0.409091	8.08182	0.907509	48.52	0.894291	-0.0485212	1.3	1.14018	14.2116	0.46969	0.00102074	1.05338	0.0854617	1657.22	42.7014	18.6346	1.00005	1238.05	67.4151	3.08528	82.4095	0.254091	3.60079	0.894291	10.5372	0.445542	0.160031	0.284125
FW08MT019	NPL	USA	Temperate	TempSavan	Savanna	0.00241127	0.241127	0.093816	1.26263	0.354613	0.000802951	0.0802951	-0.744016	0.420455	-0.366073	158.4	22.6983	1.58376	3.345	0.390909	5.23636	0.71903	39.14	0.782309	-0.106622	0.559091	0.747724	2.02501	-1.17058	0.00935	1.24156	0.088908	1403.83	134.898	5.06974	2.90158	575.204	60.6533	4.96792	24.84	0.370629	4.01973	0.782309	113.764	0.767658	0.247398	0.473763
FW08MT020	WMT	USA	Temperate	TempConFor	Forest	0.0116567	1.16567	0.335591	8.05369	0.956826	0.00177634	0.177635	-0.556527	1.22729	0.0924726	223.5	16.7857	1.22682	2.61053	0.340909	6.90909	0.839421	27.2933	0.613842	-0.211943	0.977273	0.988571	29.2461	0.255607	0.00667302	0.831584	0.0242601	1150.95	31.149	13.5479	2.6668	1144.39	66.2151	6.10762	88.9169	0.217077	3.02331	0.613842	54.3819	0.437584	0.157633	0.353636
FW08MT023	NPL	USA	Temperate	TempSavan	Savanna	0.00648148	0.648148	0.216996	4.7138	0.756925	0.000630556	0.0630556	-0.787664	0.458586	-0.329211	148.5	19.1904	2.07294	3.01	0.427273	7.27273	0.861697	43.55	0.862773	-0.0641036	0.0386364	0.196561	0.381435	-2.16495	0.0105185	2.87891	0.137362	1805.49	50.0121	22.6093	1.43182	508.609	56.9098	5.1572	16.3276	0.201408	2.92163	0.862773	296.762	0.401724	0.146663	0.233443
FW08MT029	NPL	USA	Temperate	TempSavan	Savanna	0.00573394	0.573395	0.196838	11.3636	1.09215	0.000840979	0.0840979	-0.734951	1.66667	0.224447	554.4	28.1043	1.5414	14.525	0.329091	19.8182	1.29706	51.75	0.846591	-0.0723264	0.511364	0.715097	4.11145	-0.275428	0.00219841	2.43446	0.376672	1391.05	12255.6	1.74879	1.00761	418.913	55.8338	6.43519	18.3263	0.205698	3.13663	0.846591	52.4491	0.15827	0.06381	0.242972
FW08MT030	NPL	USA	Temperate	TempSavan	Savanna	0.0020668	0.20668	0.0815921	3.15657	0.618735	0.00249897	0.249897	-0.45606	3.8166	0.582813	316.8	17.0574	1.31219	10.05	4.45909	15.2727	1.18392	59.55	5.05459	0.703686	0.670455	0.818813	17.4105	-1.48805	0.00761875	479.936	1.15678	2193.14	139.288	9.7735	1.3334	908.806	58.3728	2.77003	77.9964	0.376527	6.64042	5.05459	35833.8	0.43479	0.156788	0.0744922
FW08MT035	WMT	USA	Temperate	TempConFor	Forest	0.00118657	0.118657	0.0486968	0.611621	0.207263	6.88e-05	0.00688	-0.971104	0.035474	-1.34224	163.5	17.2543	1.43615	2.64	0.363636	5.15455	0.71219	29.6636	0.660273	-0.180277	0.0613636	0.247717	0.55657	-1.42245	0.0045	0.628517	0.0256823	2265.96	491.971	5.42004	2.8031	474.78	61.7985	3.0276	24.2562	0.173205	2.73861	0.660273	27.7176	0.531301	0.18506	0.262324
FW08MT036	NPL	USA	Temperate	TempSavan	Savanna	0	0	0	0	0	0	0	-1	0	-2	420	31.8792	2.00539	4.43909	0.304545	6.36909	0.804077	85.5123	1.15967	0.064334	0.744318	0.862739	0.0515115	-2.11312	0.00147	1.55333	0.413424	1535.43	315.015	7.8507	0.946982	664.652	59.4653	4.04068	17.7688	0	0	1.15967	22.3773	0	0	0
FW08MT038	WMT	USA	Temperate	TempConFor	Forest	0.0980339	9.80339	1.03356	21.9239	1.36029	0.00648424	0.648424	-0.125852	1.45011	0.164386	223.5	0.888004	1.08855	1.51	0.1	2.23636	0.349542	11.64	0.2164	-0.664743	0.461538	0.679366	5.84176	-1.09249	0.055454	0.302709	0.0288044	1490.14	3.8637	38.5304	2.5898	531.484	64.8474	4.67915	93.6359	0.181263	2.7909	0.2164	164.507	1.24796	0.35179	0.83763
FW08MT044	NPL	USA	Temperate	TempSavan	Savanna	0.00509141	0.509141	0.17873	2.01342	0.47906	0.000295302	0.0295302	-0.887629	0.116779	-0.896954	149	6.41537	2.60755	2.445	0.2	3.95455	0.597097	16.88	0.3688	-0.433209	0.531818	0.729259	0.0245175	-2.56712	0.00971429	0.262765	0.0137463	1082.51	50.8356	2.75559	0.424264	440.637	55.359	9.09813	4.89693	0.173205	2.73861	0.3688	25.0152	0.692523	0.228535	0.469645
FW08MT045	NPL	USA	Temperate	TempSavan	Savanna	0	0	0	0	0	0	0	-1	0	-2	316.8	55.9145	2.19552	7.525	0.539091	10.6	1.02531	74.43	1.28339	0.108359	0.00227273	0.0476731	0.442605	-0.625831	0.000323958	1.03178	0.130947	1055.28	1703.96	2.38131	1.7576	366.53	58.3364	7.38272	6.11906	0	0	1.28339	3.27568	0	0	0
FW08MT047	NPL	USA	Temperate	TempSavan	Savanna	0	0	0	0	0	0	0	-1	0	-2	752.4	19.5031	1.06766	11.01	0.412727	12.9091	1.1109	56.3333	0.976061	-0.0105232	0	0	0.00774597	-2.06339	0.000402047	1.45656	0.218721	959.119	4359.26	1.78104	1.25611	317.912	58.689	6.24808	3.30132	0	0	0.976061	5.73892	0	0	0
FW08MT051	WMT	USA	Temperate	TempConFor	Forest	0.107645	10.7645	1.07057	51.3761	1.71913	0.0116641	1.16641	0.102575	5.56697	0.746399	163.5	5.2857	1.12321	3.275	0.35	4.77273	0.678767	29.6364	0.646364	-0.189523	0.859091	0.926872	106.588	-0.661521	0.0860727	6.16995	0.360235	2697.14	11.061	24.4061	0.606077	905.43	63.3048	0.26085	60.9808	0.208676	3.00388	0.646364	5204.43	0.629385	0.212024	0.322846
FW08MT053	NPL	USA	Temperate	TempSavan	Savanna	0	0	0	0	0	0	0	-1	0	-2	752.4	30.3501	1.44005	12.6765	0.395455	16.1818	1.20903	62.7	1.02245	0.00964401	0	0	3.51727	-0.466431	0.00208129	3.29032	0.549668	833.835	2688.59	0.512073	2.99249	348.799	61.6542	4.54793	1.00228	0	0	1.02245	67.1115	0	0	0
FW08MT054	WMT	USA	Temperate	TempConFor	Forest	0.280556	28.0556	1.46323	202	2.3075	0.0162722	1.62722	0.237348	11.716	1.06915	150	8.31001	1.13933	4.095	0.295	7.2	0.857332	32.1683	0.616683	-0.209938	0.511364	0.715097	0.898801	-1.9384	0.0225118	2.80006	0.203688	2152.35	68.3775	12.6048	2.15155	595.154	59.0269	2.84866	60.9615	0.173205	2.73861	0.616683	617.736	0.380363	0.139993	0.280866
FW08MT055	WMT	USA	Temperate	TempConFor	Forest	0.424493	42.4493	1.63798	134.68	2.13252	0.0246206	2.46206	0.408589	7.81145	0.893287	148.5	6.32126	2.13246	1.7625	0.302727	3.17273	0.501433	23.63	0.539027	-0.268389	0.643182	0.801986	8.07437	-0.946204	0.0259296	1.04353	0.0428013	2275.6	3.4767	32.0629	1.09091	902.296	59	2.6426	97.7243	0.173205	2.73861	0.539027	265.172	0.863173	0.270253	0.321329
FW08MT056	NPL	USA	Temperate	TempSavan	Savanna	0	0	0	0	0	0	0	-1	0	-2	198	46.8698	1.18201	5.76	0.709091	9.27273	0.967207	63.52	1.34429	0.128493	0.025	0.158114	2.0169	-1.14003	0.0043	4.43025	0.257515	884.274	858.092	0.739503	1.54545	319.42	60.4137	4.20761	0.0486668	0	0	1.34429	186.691	0	0	0
FW08MT059	NPL	USA	Temperate	TempSavan	Savanna	0	0	0	0	0	0	0	-1	0	-2	148.5	28.8677	1.61458	2.505	0.590909	4.19091	0.622308	45.06	1.04151	0.0176631	0	0	0.152495	-1.46235	0.000948148	0.636522	0.026945	1224.91	85.7142	1.88215	1.63636	346.709	57.6934	5.92223	0.3696	0	0	1.04151	5.91446	0	0	0
FW08MT060	NPL	USA	Temperate	TempSavan	Savanna	0.000789141	0.0789141	0.0329869	2.52525	0.54719	0.00015888	0.015888	-0.935962	0.508418	-0.28532	1188	14.2358	1.2358	24	0.209091	32	1.50515	71.5	0.924091	-0.0342853	0.469318	0.685068	26.3371	-0.245624	0.00786019	17.5938	5.86637	2345.32	504.064	7.03633	0.861133	664.571	57.5502	2.93804	64.8698	0.234253	3.42955	0.924091	1355.25	0.107173	0.0442156	0.253495
FW08MT061	NPL	USA	Temperate	TempSavan	Savanna	0	0	0	0	0	0	0	-1	0	-2	277.2	39.2217	1.04826	8.1	0.545455	9.22727	0.965073	83.56	1.38105	0.140211	0.2625	0.512348	0.00803147	-1.64506	0.000125	0.953895	0.171144	816.682	2492.18	1.84182	1.76517	324.195	59.2308	6.90783	3.55847	0	0	1.38105	1.16852	0	0	0
FW08MT066	NPL	USA	Temperate	TempSavan	Savanna	0.01067	1.067	0.31534	34.2312	1.54693	0.00411856	0.411856	-0.290852	13.2131	1.12133	712.8	8.29057	1.11456	23.13	0.5	32.0818	1.50626	51.51	1.0151	0.00650883	0.431818	0.657129	21.9118	-0.692159	0.0115093	45.0106	3.804	2708.52	560.172	9.152	1.34854	788.079	51.4949	0.913776	37.0728	0.283873	3.97772	1.0151	5076.78	0.123987	0.0507612	0.27965
FW08MT071	NPL	USA	Temperate	TempSavan	Savanna	0.0198266	1.98266	0.474604	9.17431	1.00751	0.00114994	0.114994	-0.667573	0.53211	-0.265913	163.5	12.2702	1.21069	3	0.345455	4.62727	0.665325	33.1545	0.677	-0.169411	0.354545	0.595437	7.25947	-0.80433	0.0143824	1.45892	0.0991023	1512.8	31.1697	7.89366	2.65157	412.605	56.5781	5.45823	6.17316	0.173205	2.73861	0.677	205.632	0.591842	0.2019	0.255842
FW08MT080	NPL	USA	Temperate	TempSavan	Savanna	0	0	0	0	0	0	0	-1	0	-2	149	10.9609	1.64124	1.725	0.4	5.73636	0.758637	27.6933	0.676933	-0.169454	0	0	0.00962478	-2.73092	0.00283333	0.886806	0.0158257	1171.9	116.105	2.47526	1.82688	417.618	57	7.22043	24.1679	0	0	0.676933	24.6236	0	0	0
FW08MT088	NPL	USA	Temperate	TempSavan	Savanna	0.00104232	0.104232	0.0430602	1.0101	0.303218	0.000203773	0.0203773	-0.919455	0.197475	-0.683035	396	35.1391	1.435	8.095	0.213636	9.69091	0.986365	85.29	1.06654	0.0279757	0.663636	0.814639	0.012222	-2.50146	0.00152778	1.7007	0.700996	1209.74	340.263	5.00126	1.6591	487.95	60.3069	5.54635	14.5589	0.271917	3.37917	1.06654	25.4633	0.348695	0.129914	0.254953
FW08MT090	NPL	USA	Temperate	TempSavan	Savanna	0.0007573	0.07573	0.0317033	0.631313	0.212537	4.39e-05	0.00439	-0.981341	0.0366162	-1.33146	158.4	16.7843	1.63486	5.985	0.236364	8.33636	0.920977	42.61	0.662464	-0.178838	0.625	0.790569	3.25584	-0.383098	0.00265972	0.808694	0.143965	1884.18	149.298	10.057	0	775.121	58.1066	3.05676	46.5324	0.173205	2.73861	0.662464	21.0788	0.328514	0.123366	0.261456
FW08MT091	NPL	USA	Temperate	TempSavan	Savanna	0	0	0	0	0	0	0	-1	0	-2	223.5	7.50002	1.44517	1.1825	0.154545	1.90909	0.280827	22.5333	0.379879	-0.420355	0	0	0.0226432	-2.18009	0.0042381	0.080567	0.00958036	1702.89	87.9075	9.81805	4.01528	487.189	59.4369	4.58021	27.0335	0	0	0.379879	3.34622	0	0	0
FW08MT093	NPL	USA	Temperate	TempSavan	Savanna	0	0	0	0	0	0	0	-1	0	-2	277.2	33.6071	1.86575	5.485	0.5	8.15455	0.9114	57.04	1.0704	0.0295461	0.506818	0.711912	1.58107	-0.778124	0.00168254	1.57866	0.145287	1586.37	489.917	6.28416	1.85608	565.185	61.5846	5.39418	48.8291	0	0	1.0704	26.0304	0	0	0
FW08MT094	NPL	USA	Temperate	TempSavan	Savanna	0.00696088	0.696088	0.229448	4.54545	0.743937	0.000829118	0.0829118	-0.737758	0.541414	-0.258522	198	34.9613	1.40073	5.8	0.3	6.53	0.814913	51.16	0.8116	-0.090658	0.29	0.538516	3.44101	-0.318341	0.00248889	0.619316	0.127975	1858.32	229.509	7.95939	0.893968	680.9	60.9369	4.1286	28.2272	0.217077	3.02331	0.8116	15.1058	0.462987	0.165241	0.267468
FW08MT098	NPL	USA	Temperate	TempSavan	Savanna	0.00047039	0.047039	0.0199629	1.59933	0.414861	8.78e-05	0.00878	-0.963451	0.298401	-0.510885	1188	18.068	1.20643	27.2	0.463636	34	1.53148	66.05	1.12414	0.050819	0.1	0.316228	4.58422	-0.0512686	0.000591759	7.76483	1.15726	2803.78	285.955	11.6631	2.21219	967.789	51.4199	0.34483	22.8505	0.197527	3.19435	1.12414	45.0301	0.0939513	0.038998	0.175714
FW08MT103	NPL	USA	Temperate	TempSavan	Savanna	0.001106	0.1106	0.0455577	0.447427	0.160597	6.41e-05	0.00641	-0.973018	0.0259508	-1.44429	223.5	15.517	1.25682	4.685	0.3	4.04545	0.606967	34.6067	0.646067	-0.189723	0.470455	0.685897	1.73677	-1.13765	0.00846984	0.692096	0.111475	2050.12	33.2244	11.9661	1.54547	750.206	60.8525	3.17796	62.7154	0.173205	2.73861	0.646067	57.447	0.67696	0.224523	0.268092
FW08MT111	NPL	USA	Temperate	TempSavan	Savanna	0.0161661	1.61661	0.41774	26.2626	1.43557	0.000937636	0.0937636	-0.712728	1.52323	0.185608	148.5	11.6651	1.54826	0.744444	0.354545	16.2455	1.21073	17.02	0.524745	-0.280051	0.209091	0.457265	0.364127	-1.2984	0.00295704	1.08486	0.00141668	1495.4	5.0967	12.4356	1.74244	640.625	60	4.70113	34.3621	0.173205	2.73861	0.524745	31.4383	0.168577	0.0676574	0.330074
FW08MT124	NPL	USA	Temperate	TempSavan	Savanna	0	0	0	0	0	0	0	-1	0	-2	149	0.0908783	1.15724	0.54	0.2	2.72727	0.435729	1.85333	0.218533	-0.660482	0.622727	0.789131	6.66422	-1.73208	0.111341	2.11562	0.000370581	1831.08	0.9738	40.3456	1.83335	549.01	57.9612	5.91717	21.2687	0	0	0.218533	2308.44	0	0	0
FW08NC001	SAP	USA	Temperate	BroadDecFor	Forest	0.00192104	0.192104	0.0763141	1.34228	0.369639	0.00105657	0.105657	-0.686856	0.738255	-0.12595	149	5.54261	1.35677	3.5415	0.52	6.98727	0.844308	16.6133	0.686133	-0.163591	1.09318	1.04555	13.6982	-0.902214	0.020821	5.45616	0.0312867	498.097	2.8323	14.0276	0.68147	1273.24	69	13.4595	90.5624	0.281019	4.91217	0.686133	1113.3	0.703016	0.231219	0.409569
FW08NC002	SAP	USA	Temperate	BroadDecFor	Forest	0.0153214	1.53214	0.403488	12.6263	1.13438	0.0112191	1.12191	0.0870402	9.24558	0.966404	158.4	7.32543	1.36651	5.966	2.89091	8.24091	0.915975	32.91	3.22001	0.507857	1.74659	1.32159	50.6188	-1.71003	0.0603819	297.996	0.58885	1528.6	3.8214	33.2153	1.07576	1488.52	72.6879	8.66607	91.8276	0.324222	5.0098	3.22001	176337	0.607918	0.206264	0.10069
FW08NC003	SAP	USA	Temperate	BroadDecFor	Forest	0.000752106	0.0752106	0.0314935	0.94697	0.289359	0.00569996	0.569996	-0.173928	7.17677	0.856534	316.8	14.1594	1.72752	12.0368	1.12182	12.5909	1.10006	41.03	1.53212	0.185292	1.04432	1.02192	47.828	-0.322007	0.00598958	29.6352	0.440698	927.033	57.6333	10.7973	1.50002	1145.64	72.7861	11.6055	77.0289	0.382137	6.82574	1.53212	1739.53	0.542117	0.188117	0.249417
FW08NC008	SAP	USA	Temperate	BroadDecFor	Forest	0.020891	2.0891	0.489831	18.3081	1.28574	0.00279651	0.279651	-0.420616	2.45076	0.391069	158.4	6.05051	1.09745	3.96579	1.19364	8.76364	0.942684	24.98	1.44344	0.159398	0.779545	0.882919	48.1595	-1.04924	0.027625	56.553	0.134679	895.516	7.3485	24.0561	1.68182	1654.29	68.5303	12.3146	97.722	0.227667	3.09203	1.44344	15310.3	0.352824	0.131241	0.157726
FW08NC010	CPL	USA	Temperate	TempConFor	Forest	0	0	0	0	0	0	0	-1	0	-2	149	8.42961	1.06339	2.1395	0.566364	4.02091	0.604324	11.48	0.681164	-0.166749	0.135227	0.367733	0.00774597	-1.58451	0.0002	0.211053	0.000404316	37.3486	1.4436	0.476498	1.39394	1262.14	67	16.3612	38.0923	0	0	0.681164	0.413663	0	0	0
FW08NC011	SAP	USA	Temperate	BroadDecFor	Forest	0.00405635	0.405635	0.147872	3.3557	0.639058	0.000458367	0.0458367	-0.836133	0.379195	-0.409833	149	3.88722	1.30463	1.958	1.45091	8.27273	0.917649	11.4133	1.56504	0.194526	0.951136	0.975262	0.447658	-2.4347	0.00322222	33.7395	0.00282446	235.89	5.4	1.91757	0.242427	1124.68	67	14.9769	30.2333	0.21269	2.99484	1.56504	1065.42	0.362013	0.134181	0.1359
FW08NC012	SAP	USA	Temperate	BroadDecFor	Forest	0.021488	2.1488	0.498145	10.0671	1.04403	0.0133913	1.33913	0.1581	6.27383	0.798224	149	4.35544	1.35965	2.08526	0.802	4.685	0.67071	13.0667	0.932667	-0.0302735	1.91591	1.38416	15.4999	-1.37059	0.0348643	14.1877	0.0126797	537.416	1.0368	41.0006	0	1386.72	70.8377	13.5797	99.7396	0.291951	4.64121	0.932667	4847.5	0.990654	0.298996	0.313028
FW08NC013	SAP	USA	Temperate	BroadDecFor	Forest	0.0202113	2.02113	0.480169	10.7383	1.0696	0.00151964	0.151964	-0.598662	0.807383	-0.0875746	149	2.4883	1.03912	1.269	1.19909	5.313	0.72534	5.61333	1.25522	0.0987213	1.06477	1.03188	1.34679	-2.12932	0.00762381	23.7822	0.000432054	226.488	1.044	2.40087	0.113636	1205.24	66	15.9805	56.2931	0.185544	2.81868	1.25522	1776.85	0.530526	0.184841	0.147817
FW08NC015	SAP	USA	Temperate	BroadDecFor	Forest	0.00136061	0.136061	0.0554017	2.76575	0.575852	0.00141048	0.141048	-0.617896	2.86712	0.458959	831.6	21.9162	2.07009	20.065	0.209091	20.3273	1.30808	58.18	0.790891	-0.101883	1.52841	1.23629	6.58243	0.144084	0.00131203	1.92415	0.719839	181.952	327.987	0.468117	0.181827	1231.8	67	16.1391	37.6768	0.387076	5.87985	0.790891	24.7405	0.289259	0.11034	0.489418
FW08NC023	CPL	USA	Temperate	TempConFor	Forest	0.098434	9.8434	1.03517	34.0045	1.54412	0.0340245	3.40245	0.544372	11.7539	1.07055	223.5	24.3055	1.16739	2.75	0.345455	3.45455	0.538391	45.4133	0.799588	-0.0971338	1.10682	1.05205	0.0396141	-1.65526	0.000896825	0.24608	0.0327838	16.523	8.3916	0.226698	0.893977	1382.96	69	16.7034	57.9525	0.240048	3.62542	0.799588	2.16277	1.04946	0.31164	0.300214
FW08NC026	SAP	USA	Temperate	BroadDecFor	Forest	0.0170968	1.70968	0.432918	15.9933	1.23028	0.0330872	3.30872	0.532592	30.9516	1.49082	237.6	13.8018	1.76707	6.139	1.44818	9.35455	0.971023	44.8	1.89618	0.27788	1.5125	1.22984	21.8419	-0.84828	0.0065463	43.6406	0.299849	555.993	21.1338	6.13274	1.02273	1513.99	68.1384	13.58	77.5871	0.370405	5.74822	1.89618	2799.7	0.614485	0.208034	0.195342
FW08NC036	SAP	USA	Temperate	BroadDecFor	Forest	0.00255909	0.255909	0.0989582	5.55556	0.81661	0.00428625	0.428625	-0.276853	9.30505	0.969185	396	35.6302	1.17995	8.5	1.7	21.7091	1.33664	55.9663	2.25966	0.354044	0.778409	0.882275	0.206354	-2.69611	0.00354583	61.2852	0.29161	228.782	123.92	0.799071	0.303045	1179.5	66	15.286	47.6407	0.40266	6.29655	2.25966	2129.61	0.290042	0.110604	0.178195
FW08NC040	SAP	USA	Temperate	BroadDecFor	Forest	0.00169791	0.169791	0.0681082	3.15657	0.618735	0.00550734	0.550733	-0.186597	10.2386	1.01067	158.4	22.8963	1.28627	6.8095	2.45909	18.5909	1.2693	36.93	2.82839	0.451539	0.445455	0.667424	15.9736	-1.46614	0.0118472	284.046	0.167208	304.62	10.9008	1.86475	1.63636	1252.13	68	15.0073	29.3957	0.434489	7.33489	2.82839	32978.5	0.394542	0.144431	0.153617
FW08NC046	CPL	USA	Temperate	TempConFor	Forest	0.0160945	1.60945	0.416549	4.69799	0.755721	0.00219805	0.219805	-0.495115	0.641611	-0.186012	149	1.86215	1.01367	1.56	0.530909	2.919	0.465234	3.67333	0.567642	-0.245925	1.16932	1.08135	na	na	6.66667e-05	0.175553	1.64064e-05	10.6019	22.023	0.038714	0.545455	1304	68.0239	16.9326	77.3475	0.229612	3.10465	0.567642	0.114695	1.0636	0.314625	0.404501
FW08NC061	SAP	USA	Temperate	BroadDecFor	Forest	0.031981	3.1981	0.623053	13.2576	1.15405	0.00311129	0.311129	-0.386021	1.28977	0.113867	158.4	8.78596	1.09832	3.895	0.163636	4.14545	0.617572	40.42	0.567836	-0.245777	1.05795	1.02857	0.119943	-2.93349	0.03	1.43116	0.459327	65.4392	9.1197	0.949665	0.0303045	1206.63	67	15.7126	33.3859	0.201408	2.92163	0.567836	420.76	0.704779	0.231668	0.354695
FW08NC079	SAP	USA	Temperate	BroadDecFor	Forest	0.00977876	0.977876	0.296199	4.0404	0.702465	0.0344506	3.44506	0.549623	14.2343	1.15364	148.5	7.02883	1.21391	1.63125	0.790909	4.13182	0.616141	10.74	0.898309	-0.0465742	1.82614	1.35135	6.61161	-0.980751	0.00871852	3.53348	0.00169719	206.684	2.0916	2.95672	0.469714	1209.37	66	15.984	70.8955	0.404262	7.06807	0.898309	301.906	1.71064	0.433073	0.450026
FW08NC086	SAP	USA	Temperate	BroadDecFor	Forest	0	0	0	0	0	0	0	-1	0	-2	158.4	3.03579	1.06418	2.8795	0.984545	7.12727	0.852923	13.6421	1.12097	0.0495926	1.36818	1.16969	20.3323	-1.42845	0.0351736	39.4744	0.0299312	999.782	2.4642	24.5326	0.977291	1424.29	71.095	10.7177	96.2146	0	0	1.12097	13606.9	0	0	0
FW08NC096	SAP	USA	Temperate	BroadDecFor	Forest	0.028027	2.8027	0.580092	8.05369	0.956826	0.00307363	0.307363	-0.390018	0.883221	-0.0490408	149	5.72955	1.06521	1.0555	2.20482	2.87355	0.458418	9.3	2.29782	0.361316	1.56932	1.25272	0.250102	-3.00955	0.0045381	24.743	0.00066924	223.479	1.5696	2.83168	0.348495	1146.27	67	14.8565	46.2729	0.255465	3.27241	2.29782	1100.4	1.13881	0.330172	0.111177
FW08NC102	SAP	USA	Temperate	BroadDecFor	Forest	0.00578704	0.578704	0.198301	3.367	0.640184	0.000335648	0.0335648	-0.874308	0.195286	-0.68764	148.5	2.50632	1.0217	2.54	0.909091	5.81818	0.764787	14.61	1.05519	0.023331	0.572727	0.756787	11.1661	-1.48192	0.0223926	25.5628	0.0307122	760.922	5.8248	13.3289	2.2879	1067.59	72	12.548	75.9889	0.173205	2.73861	1.05519	5609.69	0.470699	0.167524	0.164146
FW08NC116	SAP	USA	Temperate	BroadDecFor	Forest	0.0247806	2.47806	0.541337	8.05369	0.956826	0.00200516	0.200516	-0.522132	0.651678	-0.179353	149	4.15763	1.0955	1.09474	1.09636	3.25	0.511883	13.9933	1.2363	0.0921228	1.07841	1.03846	0.216392	-3.6538	0.0375869	27.8062	0.00958452	235.213	0.1674	7.6311	0.0681818	1177	66	15.2382	61.828	0.189657	2.84537	1.2363	10242.5	0.875499	0.273117	0.153407
FW08NC117	SAP	USA	Temperate	BroadDecFor	Forest	0.0150469	1.50469	0.398755	4.69799	0.755721	0.00146385	0.146385	-0.608385	0.457047	-0.330639	149	13.5484	1.03432	1.54267	0.902222	3.12222	0.494464	16.8785	1.07101	0.0297924	0.886111	0.941335	0.461992	-1.91774	0.00366667	1.94405	0.00279736	123.362	0.5004	2.51444	1.55556	1169.83	69	15.3173	6.83453	0.201408	2.92163	1.07101	69.8563	0.935753	0.28685	0.188055
FW08NC120	SAP	USA	Temperate	BroadDecFor	Forest	0.00932994	0.932994	0.286231	5.55556	0.81661	0.00174894	0.174894	-0.560835	1.04141	0.0217738	198	30.2627	1.35939	4.07	0.190909	5.95455	0.774849	42.96	0.620509	-0.207252	1.00455	1.00227	1.70285	-0.373968	0.00197778	0.243707	0.0521211	94.9725	16.3458	1.40707	0.265155	1183.07	66.9998	15.0417	62.84	0.227048	3.08801	0.620509	4.72359	0.518597	0.181443	0.365906
FW08NC139	SAP	USA	Temperate	BroadDecFor	Forest	0.0571633	5.71633	0.827132	32.3232	1.52275	0.0197276	1.97276	0.316549	11.1551	1.04786	198	22.4435	1.17073	3.738	0.954545	5.65455	0.752398	36.74	1.32195	0.121214	1.0375	1.01858	0.34641	-1.76479	0.00170156	2.95354	0.0341499	214.845	29.1357	0.990542	1.61364	1181.04	68	15.0475	36.932	0.250763	3.64908	1.32195	49.2511	0.645337	0.216255	0.189693
FW08NC145	SAP	USA	Temperate	BroadDecFor	Forest	0.0197745	1.97745	0.473844	20.7632	1.33772	0.00476939	0.476939	-0.23887	5.00786	0.700518	356.4	26.7766	2.01179	7.65	1.35545	10.5	1.02119	46.97	1.82515	0.2613	1.11705	1.0569	0.271971	-1.98115	0.00126543	11.5047	0.114972	199.111	91.2276	0.890945	0.409091	1182.28	67.9253	15.0726	48.019	0.260545	3.62407	1.82515	142.672	0.345149	0.128771	0.142753
FW08ND001	NPL	USA	Temperate	TempSavan	Savanna	0	0	0	0	0	0	0	-1	0	-2	396	16.5131	1.04671	16.595	0.8	34.0818	1.53252	33.35	1.1335	0.0544215	0.129545	0.359924	0.789142	-1.13736	0.001025	11.3628	0.115865	744.765	10642.9	0.478082	1	421.47	63.3649	6.32568	1.01268	0	0	1.1335	114.14	0	0	0
FW08ND002	NPL	USA	Temperate	TempSavan	Savanna	0	0	0	0	0	0	0	-1	0	-2	148.5	46.4333	1.12376	3.9055	0.669091	5.23636	0.71903	60.6	1.27509	0.105541	0.307955	0.554937	0.277443	-1.66373	0.0018	1.38075	0.0981444	892.136	703.418	0.979604	1.5	395.185	63.1271	6.43566	0.549148	0	0	1.27509	24.3564	0	0	0
FW08ND003	TPL	USA	Temperate	TempSavan	Savanna	0.000427077	0.0427077	0.0181626	0.606061	0.205762	0.00135768	0.135768	-0.627516	1.92667	0.287055	495	32.0675	1.06963	13.225	0.4	14.1909	1.15201	65.5729	1.05573	0.0235525	0.314773	0.561046	0.108539	-1.00144	0.0003	1.15464	0.238922	609.929	22162.5	0.224444	0.477273	419.415	65.5956	4.21929	0.269295	0.327243	5.62492	1.05573	3.39464	0.396375	0.145002	0.309969
FW08ND004	TPL	USA	Temperate	TempSavan	Savanna	0.00983193	0.983193	0.297365	11.9949	1.11377	0.0129204	1.29204	0.143653	15.7629	1.19791	316.8	30.3515	1.47833	11.1947	0.401818	12.2	1.08636	115.369	1.55551	0.191872	0.496429	0.704577	0.0484105	-0.889947	6.25e-05	1.59733	0.570076	371.426	3227.24	0.352788	1.63636	521.33	68.3173	4.6015	2.33991	0.310891	4.68865	1.55551	0.978362	0.384315	0.141235	0.199865
FW08ND005	NPL	USA	Temperate	TempSavan	Savanna	0	0	0	0	0	0	0	-1	0	-2	495	22.6112	1.05572	18.82	0.453636	22.0636	1.34368	69.88	1.15244	0.061617	0.0909091	0.301511	1.38929	-0.591069	0.000602222	4.53572	0.796223	761.446	4808.15	0.429427	1.5	426.677	63.3964	6.01798	1.29064	0	0	1.15244	26.7688	0	0	0
FW08ND006	NPL	USA	Temperate	TempSavan	Savanna	0.00459923	0.459923	0.16433	21.0101	1.34262	0.000473499	0.0473499	-0.83165	2.16303	0.337066	495	20.4694	1.07483	31.4842	0.967273	45.6818	1.65974	54.82	1.51547	0.180548	0.372727	0.610514	6.73817	0.0415509	0.000425556	20.4145	0.565983	999.957	16042.6	0.535191	1.15909	389.534	60.137	6.89027	3.71479	0.205476	2.94803	1.51547	85.1376	0.0645339	0.0271595	0.135586
FW08ND007	TPL	USA	Temperate	TempSavan	Savanna	0.000278113	0.0278113	0.0119134	0.895522	0.277729	4.74e-05	0.00474	-0.979887	0.152537	-0.789047	670	18.5302	30.8038	24.15	1.76	32.2	1.50786	51.1805	2.2718	0.356371	0.88125	0.938749	0.726658	0.994329	2.96296e-06	4.70384	0.0317798	484.067	7476.84	0.420825	0.300015	482.856	66.5223	2.99887	1.49794	0.271917	3.37917	2.2718	0.136585	0.104943	0.04334	0.119692
FW08ND010	NPL	USA	Temperate	TempSavan	Savanna	0.00113863	0.113863	0.0468317	1.21212	0.344809	0.00020723	0.020723	-0.91821	0.220606	-0.637129	247.5	27.537	1.22035	9.47	0.566364	10.6455	1.02716	61.8	1.18436	0.0734851	0.118182	0.343776	0.00774597	-2.32189	0.000555556	1.93417	0.220288	692.427	929.885	1.17861	1.54545	419.226	64.0281	5.93987	0.990703	0.370629	4.01973	1.18436	10.5305	0.377601	0.139123	0.312935
FW08ND011	TPL	USA	Temperate	TempSavan	Savanna	0.00974586	0.974586	0.295476	13.9632	1.17502	0.0030038	0.30038	-0.397528	4.30362	0.634842	336.6	17.5039	1.16331	12.56	0.6	14.3273	1.15616	56.33	1.1633	0.0656917	0.325	0.570088	0.903191	-1.11864	0.00112092	5.12945	0.45462	427.809	961.362	0.682764	0.719714	490.891	67.6634	3.89948	1.95033	0.248487	3.85434	1.1633	56.3469	0.269021	0.103469	0.213605
FW08ND012	NPL	USA	Temperate	TempSavan	Savanna	0.000219913	0.0219913	0.0094472	0.40404	0.14738	1.28e-05	0.00128	-0.994476	0.0234343	-1.47581	495	46.6222	1.60144	16.175	0.535455	18.3727	1.26417	74.44	1.27985	0.107161	0.121591	0.348699	0.164135	-1.37054	0.0007	3.04629	0.483862	796.686	3702.43	0.632818	0.833364	419.954	63.0953	6.43649	0.853807	0.173205	2.73861	1.27985	20.8975	0.149059	0.0603422	0.135332
FW08ND013	NPL	USA	Temperate	TempSavan	Savanna	0.00317234	0.317234	0.119663	1.3468	0.370476	0.000183996	0.0183996	-0.92665	0.0781145	-1.05495	148.5	19.1095	1.02487	3.84737	0.4	4.24545	0.627924	36.98	0.7698	-0.113622	0.00227273	0.0476731	0.0221236	-1.56491	0.000466667	0.247971	0.0221545	793.326	472.307	0.738717	0.746062	422.005	62.9479	6.14078	0.66046	0.173205	2.73861	0.7698	1.13405	0.645069	0.216184	0.225
FW08ND015	NPL	USA	Temperate	TempSavan	Savanna	0.00793349	0.793349	0.253665	9.4697	1.01993	0.00215976	0.215976	-0.500346	2.57797	0.412959	316.8	20.3814	1.36462	10.055	0.460909	11.9364	1.07687	40.43	0.865209	-0.0628789	0.181818	0.426401	0.175213	-1.05511	0.000546875	1.02984	0.0783723	803.031	601.589	0.499934	1.5	408.391	63.456	5.90845	1.47943	0.236073	3.73615	0.865209	5.51932	0.313005	0.118267	0.272851
FW08ND016	TPL	USA	Temperate	TempSavan	Savanna	0.014014	1.4014	0.380465	9.42761	1.01818	0.00136336	0.136336	-0.62647	0.917172	-0.0328398	148.5	12.724	2.06683	2.99	0.281818	6.72727	0.827839	22.66	0.508418	-0.293779	0.4625	0.680074	30.8143	0.282358	0.00814815	0.625782	0.0216381	490.801	108.472	0.577269	0	483.365	67	2.74207	0.573325	0.201408	2.92163	0.508418	49.9699	0.434296	0.156639	0.396147
FW08ND017	NPL	USA	Temperate	TempSavan	Savanna	0.0068037	0.68037	0.225405	3.67647	0.669918	0.00133012	0.133012	-0.632621	0.71875	-0.137421	163.2	9.72355	1.38398	4.71	1.21909	5.40364	0.732686	24.1553	1.46064	0.164544	0.156818	0.396003	0.0599535	-2.63741	0.00165341	8.00126	0.0236513	669.724	1516.8	1.05008	1.42425	420.303	64.0128	5.89694	1.41366	0.271917	3.37917	1.46064	129.648	0.625352	0.210947	0.186162
FW08ND018	NPL	USA	Temperate	TempSavan	Savanna	0	0	0	0	0	0	0	-1	0	-2	148.5	16.5655	1.88294	4.5505	0.441818	5.42909	0.734727	45.95	0.901318	-0.0451219	0.0659091	0.256728	0.00774597	-2.99971	0.00297037	1.48935	0.148503	742.146	174.812	2.2042	1.5	419.623	64.1495	5.91346	2.49387	0	0	0.901318	43.3544	0	0	0
FW08ND020	TPL	USA	Temperate	TempSavan	Savanna	0.021146	2.1146	0.493403	19.7811	1.31767	0.0071874	0.71874	-0.086854	6.72348	0.82824	237.6	8.48641	1.52638	6.545	0.354545	9.35455	0.971023	64.75	1.00205	0.000887423	0.0818182	0.286039	0.00774597	-1.85992	0.000166667	1.47048	0.258857	403.872	1834.89	0.608474	0.68185	529.061	67.9004	5.99193	1.22015	0.249143	3.85358	1.00205	2.40179	0.411948	0.149819	0.248635
FW08ND021	NPL	USA	Temperate	TempSavan	Savanna	0.00131293	0.131293	0.053575	1.76768	0.442115	0.000543364	0.0543364	-0.811532	0.731566	-0.12985	396	19.6463	1.61075	11.0974	8.65	13.4636	1.12916	64.26	9.2926	0.968137	0.163636	0.40452	0.179503	-3.24793	0.00139444	522.627	0.617942	706.858	2073.46	0.694043	1.5	416.24	63.6647	5.95106	1.14226	0.319423	4.5297	9.2926	7141.99	0.336439	0.125949	0.0343739
FW08ND022	NPL	USA	Temperate	TempSavan	Savanna	0.00379248	0.379248	0.139642	5.68182	0.824895	0.00051072	0.051072	-0.820816	0.765152	-0.110613	316.8	41.2219	1.02419	10.9333	0.804545	14.9818	1.17556	67.49	1.47945	0.170099	0.272727	0.522233	0.854075	-1.49917	0.0026875	8.54929	0.522399	690.174	3155.68	0.592117	1.18944	421.612	63.5859	5.93622	1.85109	0.252004	3.57749	1.47945	225.167	0.238789	0.0929973	0.170337
FW08ND023	TPL	USA	Temperate	TempSavan	Savanna	0.0102955	1.02955	0.307401	12.8788	1.14235	0.00199855	0.199855	-0.523089	2.5	0.399674	396	31.1722	1.24805	10.1	0.618182	12.5091	1.09723	69.1	1.30918	0.117	0.353409	0.594482	2.26039	-0.677717	0.00125556	4.20802	0.451029	431.978	929.003	0.601799	0.257582	490.507	67.6168	3.87493	1.56663	0.229184	3.39088	1.30918	51.7774	0.271073	0.104171	0.175059
FW08ND024	NPL	USA	Temperate	TempSavan	Savanna	0.000502879	0.0502879	0.0213084	0.673401	0.2236	0.000276583	0.0276583	-0.893951	0.37037	-0.419793	297	44.5321	1.23244	11.255	0.55	13.3909	1.12681	57.4	1.124	0.0507663	0.493182	0.702269	1.42951	-0.104459	0.000303704	1.00903	0.101434	777.363	3771.42	0.646528	1.5	419.796	63.1868	6.24776	0.965786	0.281019	4.91217	1.124	3.00319	0.366829	0.135714	0.250017
FW08ND028	NPL	USA	Temperate	TempSavan	Savanna	0.00356125	0.356125	0.1323	3.367	0.640184	0.00855271	0.855271	-0.0198735	8.0862	0.908281	297	35.347	1.37593	7.50588	0.496364	9.45455	0.975641	52.05	1.01686	0.00726272	0.207955	0.45602	2.81967	-0.630779	0.00271037	1.87717	0.179558	639.178	690.311	0.726331	0.727295	447.72	64.534	5.80025	2.50441	0.255627	4.09286	1.01686	49.8607	0.432899	0.156216	0.251388
FW08ND031	TPL	USA	Temperate	TempSavan	Savanna	0.00357942	0.357942	0.132881	7.51678	0.930275	0.000844679	0.0844679	-0.734079	1.77383	0.251352	745	34.1359	2.50041	18.2778	1.16364	21	1.32222	118.986	2.3535	0.371714	0.269318	0.518959	0.00774597	-2.31699	0.00015678	14.7522	1.4877	372.768	2677.15	0.343287	0.697	519.04	67.4821	5.29683	1.32968	0.262966	3.58429	2.3535	22.6659	0.170681	0.0684384	0.111734
FW08ND032	NPL	USA	Temperate	TempSavan	Savanna	0	0	0	0	0	0	0	-1	0	-2	148.5	27.4314	1.04929	3.099	0.519091	4.09636	0.612399	69.03	1.20939	0.0825667	0	0	0.00774597	-0.985355	3.40741e-05	0.197611	0.0254146	559.078	97.6014	1.2645	1.56818	436.302	64.9432	5.8335	0.120804	0	0	1.20939	0.0659876	0	0	0
FW08ND033	NPL	USA	Temperate	TempSavan	Savanna	0.00267609	0.267609	0.102985	3.367	0.640184	0.000851665	0.0851665	-0.732438	1.07155	0.0340461	356.4	54.7787	1.23626	11.7969	0.509091	12.5818	1.09974	100.37	1.51279	0.179779	0.154545	0.393123	0.299446	-1.73116	0.00169753	4.79531	1.22972	640.003	517.137	0.716573	0.962132	446.427	64.5526	5.64026	3.8301	0.288369	3.48593	1.51279	79.7738	0.277061	0.106212	0.19062
FW08ND034	NPL	USA	Temperate	TempSavan	Savanna	0	0	0	0	0	0	0	-1	0	-2	247.5	13.232	1.36208	6.74118	0.354	9.3	0.968483	30.34	0.6574	-0.18217	0	0	0.353256	-0.419122	0.000328889	0.379855	0.0239165	907.103	1362.5	0.689482	1.83334	398.686	62.2308	6.51098	1.05648	0	0	0.6574	1.22431	0	0	0
FW08ND036	NPL	USA	Temperate	TempSavan	Savanna	0.0101242	1.01242	0.303718	16.0698	1.23223	0.00138267	0.138267	-0.622936	2.19467	0.343344	435.6	51.091	1.78559	13.835	0.515455	15.8727	1.20065	71.23	1.22775	0.0891116	0.153409	0.391675	0.808084	-1.18233	0.00195455	3.5618	0.555674	820.905	2582.59	0.643469	1.5	417.594	62.9943	6.42123	0.834387	0.229612	3.10465	1.22775	68.2247	0.195596	0.0775846	0.187018
FW08ND038	NPL	USA	Temperate	TempSavan	Savanna	0.0012158	0.12158	0.0498304	3.63636	0.666177	0.000300439	0.0300439	-0.88591	0.898586	-0.041634	495	13.6041	1.28164	22.125	0.772727	29.9091	1.4758	49.06	1.26333	0.101516	0.138636	0.372339	0.366433	-1.17318	0.00044	10.8627	0.404507	666.468	6431.22	0.546344	0.878809	423.634	63.8554	5.87536	2.32499	0.322868	4.8562	1.26333	46.8399	0.162365	0.0653426	0.25557
FW08ND039	TPL	USA	Temperate	TempSavan	Savanna	0.000136117	0.0136117	0.00587161	0.208507	0.0822492	7.89e-06	0.000789	-0.996587	0.0120934	-1.65574	479.6	22.8751	1.60149	na	1.04545	15.3182	1.18521	52.1636	1.56709	0.195094	0.179545	0.423728	0.00774597	0.0822542	2.06612e-06	0.482315	na	333.684	1444.1	0.554559	0.848518	510.111	68.7535	4.44697	3.99033	0.173205	2.73861	1.56709	0.0097659	0.178782	0.0714334	0.110527
FW08ND040	NPL	USA	Temperate	TempSavan	Savanna	0.00455036	0.455036	0.162874	11.7172	1.10439	0.000840326	0.0840326	-0.735105	2.16384	0.337227	495	19.8838	1.12591	23.4885	0.761818	25.75	1.41078	46.7	1.22882	0.0894876	0.0954545	0.308957	0.0954582	-1.98381	0.0012	10.207	0.437761	723.524	7698.63	0.419285	1.22727	431.885	63.6585	6.00808	1.89015	0.256371	3.42671	1.22882	120.034	0.133076	0.0542591	0.208632
FW08ND041	NPL	USA	Temperate	TempSavan	Savanna	0.00209721	0.209721	0.0826853	10.303	1.05319	0.0016357	0.16357	-0.579104	8.03576	0.905567	495	18.0483	1.12485	33.775	0.736364	49.1273	1.69132	44.77	1.18406	0.073375	0.3375	0.580948	0.60152	-0.383939	0.00016	6.86222	0.218269	960.168	20264.4	0.514489	1.1894	387.98	60.7343	6.77289	4.50404	0.372175	5.44246	1.18406	10.76	0.110783	0.0456292	0.31432
FW08ND042	NPL	USA	Temperate	TempSavan	Savanna	0.00020915	0.020915	0.00898958	0.808081	0.257218	2.65e-05	0.00265	-0.988641	0.102424	-0.94914	495	20.6595	1.04711	19.775	0.740909	38.6364	1.587	52.36	1.26451	0.101922	0.00909091	0.0953463	2.83322	-0.461074	0.000791111	13.1895	0.416212	1069.38	9569.43	0.527758	0	387.755	59.1649	7.08451	3.95806	0.222561	3.05889	1.26451	102.257	0.0791713	0.0330904	0.176006
FW08ND044	NPL	USA	Temperate	TempSavan	Savanna	0.00258273	0.258273	0.0997748	3.4632	0.649647	0.000208986	0.0208986	-0.917579	0.280231	-0.537256	346.5	8.745	1.31211	10.8382	0.460909	13.4091	1.1274	48.16	0.942509	-0.0257145	0.0477273	0.218466	0.0100677	-2.13007	0.000392063	2.66234	0.257851	574.705	4229.63	0.261653	1.07576	450.555	65.3164	5.51698	0.102115	0.189657	2.84537	0.942509	10.2293	0.212197	0.0835733	0.201226
FW08ND046	NPL	USA	Temperate	TempSavan	Savanna	0	0	0	0	0	0	0	-1	0	-2	396	28.7311	1.48886	10.6205	0.802727	18.1364	1.25855	88.23	1.68503	0.226607	0.0113636	0.1066	0.0857633	-1.95546	0.000677778	10.6953	0.810694	790.526	3017.07	0.434135	0.121218	420.91	63.3504	6.01227	1.11708	0	0	1.68503	71.0405	0	0	0
FW08ND052	NPL	USA	Temperate	TempSavan	Savanna	0.000116851	0.0116851	0.00504535	0.210438	0.0829424	0.000121759	0.0121759	-0.9501	0.219276	-0.639641	475.2	27.2758	1.24523	15.5842	0.44	18.0091	1.25549	60.78	1.0478	0.0202784	0.176136	0.419686	0.2368	-1.38597	0.00104861	3.07773	0.476461	788.084	3330.16	0.615574	1.5	418.682	63.1214	6.24207	0.779882	0.388832	7.08572	1.0478	31.6279	0.393453	0.144092	0.371094
FW08ND053	NPL	USA	Temperate	TempSavan	Savanna	0.000550055	0.0550055	0.0232547	4.0404	0.702465	0.000362184	0.0362184	-0.865764	2.6604	0.426577	495	8.97824	1.01883	45.45	0.727273	73.4545	1.86602	44.89	1.17617	0.0704711	0.281818	0.530866	0.34641	-1.12818	0.00036	27.4951	0.810726	938.846	22258.2	0.519876	1.5	388.484	61.0617	6.70507	5.93182	0.344875	5.29121	1.17617	97.0026	0.0720338	0.0302085	0.293218
FW08ND054	NPL	USA	Temperate	TempSavan	Savanna	0.00101142	0.101142	0.0418431	1.41414	0.382763	0.000116313	0.0116313	-0.952214	0.162626	-0.762893	495	39.1715	1.05585	12	0.545455	13.9818	1.14556	104.484	1.59029	0.201476	0.336364	0.579969	0.0642815	-1.16932	0.000145556	2.43829	0.554919	674.154	5805.34	0.558757	0.454568	423.256	63.7744	5.90635	2.19744	0.229612	3.10465	1.59029	3.47809	0.222049	0.0870886	0.144384
FW08ND056	NPL	USA	Temperate	TempSavan	Savanna	0	0	0	0	0	0	0	-1	0	-2	158.4	19.1557	1.47901	3.9785	0.472727	3.3	0.518514	33.22	0.804927	-0.0942434	0	0	0.00774597	-3.54438	0.0122757	1.13627	0.0835829	661.732	352.24	0.813047	1	450.095	64.0003	5.9105	1.63704	0	0	0.804927	136.695	0	0	0
FW08ND057	NPL	USA	Temperate	TempSavan	Savanna	0.0122377	1.22377	0.34709	47.0707	1.68188	0.00176328	0.176328	-0.558575	6.78222	0.832012	495	30.144	1.34379	29.16	0.73	38.4636	1.58505	61.71	1.3471	0.1294	0.373864	0.611444	1.24553	-0.791247	0.000744444	11.2247	0.721991	999.496	16073.1	0.535892	0.583336	389.529	60.1398	6.8894	3.72588	0.20973	3.12745	1.3471	81.8903	0.0813093	0.0339499	0.15569
FW08ND058	NPL	USA	Temperate	TempSavan	Savanna	0	0	0	0	0	0	0	-1	0	-2	495	9.62213	1.05502	23.35	0.790909	58.6818	1.7685	38.51	1.17601	0.0704107	0.00681818	0.0825723	6.29637	-0.392885	0.00124	38.4439	0.449289	1034.88	13135.5	0.526208	1.4167	388.874	59.5834	6.9909	3.77927	0	0	1.17601	467.17	0	0	0
FW08ND060	NPL	USA	Temperate	TempSavan	Savanna	0.000178134	0.0178134	0.00766816	0.40404	0.14738	1.03e-05	0.00103	-0.99555	0.0234343	-1.47581	495	14.8513	1.02827	15.075	1	22.6818	1.35568	31.14	1.3114	0.117735	0.0977273	0.312614	11.1414	-0.23729	0.00164222	16.6199	0.117504	760.492	9437.53	0.488949	1.26519	420.568	63.2909	6.3652	0.986473	0.173205	2.73861	1.3114	267.477	0.12074	0.049505	0.132076
FW08ND064	NPL	USA	Temperate	TempSavan	Savanna	0	0	0	0	0	0	0	-1	0	-2	148.5	20.6776	1.09242	3.051	0.832727	4.43091	0.646493	58.46	1.41733	0.15147	0.0681818	0.261116	0.00774597	-2.20984	0.000266667	1.2585	0.0527754	739.512	324.62	1.01707	0.6667	411.813	63.3889	5.90783	2.39159	0	0	1.41733	3.28889	0	0	0
FW08ND066	NPL	USA	Temperate	TempSavan	Savanna	0	0	0	0	0	0	0	-1	0	-2	277.2	66.5172	1.04381	7.12	1.39182	13.6636	1.13557	86.19	2.25372	0.3529	0.211364	0.459743	0.00878251	-2.82614	0.00074515	10.2967	0.25733	711.852	1552.21	0.307433	0.6667	396.411	65.5978	4.00416	1.40531	0	0	2.25372	75.191	0	0	0
FW08ND071	TPL	USA	Temperate	TempSavan	Savanna	0.0190689	1.90689	0.463428	28.4993	1.46981	0.00820275	0.820275	-0.0360825	12.2594	1.08882	277.2	16.6506	1.55304	10.47	0.509091	14.9455	1.17451	55.66	1.06569	0.0276313	0.798864	0.893792	0.0104529	-1.46737	0.000113095	1.33175	0.119801	370.673	3328.43	0.319442	0.704555	521.769	68.3107	4.61354	2.10872	0.280434	4.14044	1.06569	1.47602	0.277037	0.106203	0.263148
FW08ND072	NPL	USA	Temperate	TempSavan	Savanna	0.000291248	0.0291248	0.012468	0.808081	0.257218	4.46e-05	0.00446	-0.98105	0.123636	-0.874075	495	19.7643	1.05502	22.48	1.94091	27.7455	1.44319	117.81	3.11901	0.494017	0.248864	0.498862	1.29582	-1.28301	0.000342222	103.751	4.19217	759.801	4879.5	0.434751	0.613664	426.835	63.4052	6.01804	1.32195	0.227112	3.82539	3.11901	347.959	0.137874	0.0560944	0.0728154
FW08ND074	NPL	USA	Temperate	TempSavan	Savanna	0	0	0	0	0	0	0	-1	0	-2	435.6	16.7654	1.1813	11.805	0.5	15.0364	1.17714	52.31	1.0231	0.00991808	0	0	0.190285	-1.35572	0.000694444	2.9463	0.277707	908.428	1336.49	0.676644	1.5	398.59	62.2432	6.51251	1.07024	0	0	1.0231	20.0512	0	0	0
FW08ND086	NPL	USA	Temperate	TempSavan	Savanna	0.00856348	0.856348	0.268659	8.08081	0.958124	0.000496682	0.0496682	-0.82487	0.468687	-0.319948	198	41.4714	1.09396	6.685	0.627273	9.43636	0.974805	65.23	1.27957	0.107065	0.0954545	0.308957	0.224382	-1.72932	0.00170556	2.69772	0.227311	688.653	1024.08	1.15922	0	419.709	64.021	5.93266	1.15875	0.173205	2.73861	1.27957	45.0908	0.290219	0.110663	0.135362
FW08ND118	NPL	USA	Temperate	TempSavan	Savanna	0	0	0	0	0	0	0	-1	0	-2	237.6	47.0259	1.05112	5.36	0.981818	9.72727	0.987991	97.63	1.95812	0.291839	0.25	0.5	0.73381	-1.5043	0.00131713	8.4183	0.514364	651.552	303.458	0.95085	1.5	438.913	64	5.81701	2.4895	0	0	1.95812	108.662	0	0	0
FW08ND138	NPL	USA	Temperate	TempSavan	Savanna	0.000188522	0.0188522	0.00811119	0.265816	0.102371	1.09e-05	0.00109	-0.995292	0.0154173	-1.59487	376.2	60.7428	2.04917	9.6775	0.85	14.1	1.14922	87.65	1.7265	0.237167	0	0	0.00838522	-2.26755	0.000371345	3.49361	0.281494	905.728	458.099	0.789422	1.5	395.388	62.8188	6.36984	0.421808	0.173205	2.73861	1.7265	12.7139	0.194228	0.0770872	0.100322
FW08ND142	NPL	USA	Temperate	TempSavan	Savanna	0	0	0	0	0	0	0	-1	0	-2	148.5	35.8367	1.0532	3.86053	0.963636	6.89545	0.838563	55.9394	1.52303	0.182709	0	0	0.0257886	-2.33931	0.000903704	2.82171	0.0666846	786.655	557.137	0.735239	1.43182	422.61	62.9558	6.14976	0.60206	0	0	1.52303	24.9899	0	0	0
FW08ND161	NPL	USA	Temperate	TempSavan	Savanna	0	0	0	0	0	0	0	-1	0	-2	156	38.209	1.5053	4.401	0.392727	6.46364	0.810477	68.09	1.07363	0.0308535	0.0227273	0.150756	0.012022	-2.1129	0.0007	0.729774	0.117844	588.021	1181.43	0.416487	1.5	442.903	65.9991	5.18008	1.32582	0	0	1.07363	5.00625	0	0	0
FW08NE001	SPL	USA	Temperate	TempSavan	Savanna	0.0177795	1.77795	0.443725	9.8434	1.03517	0.00169795	0.169795	-0.568967	0.940045	-0.0222559	223.5	12.3149	2.73563	2.24	0.909091	5.53636	0.743225	35.76	1.26669	0.102671	0.225	0.474342	0.205526	-2.24363	0.00249524	5.24069	0.038968	1438.1	114.805	1.51786	1.43182	423.743	57.2083	7.54401	0.283002	0.200126	2.91331	1.26669	128.152	0.526214	0.183615	0.157992
FW08NE001	SPL	USA	Temperate	TempSavan	Savanna	0.0132126	1.32126	0.365724	5.36913	0.80408	0.000766332	0.0766332	-0.752928	0.311409	-0.492941	223.5	15.328	2.32337	2.37	0.268182	4.06364	0.608915	35.42	0.622382	-0.205943	0.0727273	0.26968	4.42249	-0.31076	0.00342222	0.396289	0.0389271	1438.1	114.805	1.51786	1.5	423.743	57.2083	7.54401	0.283002	0.173205	2.73861	0.622382	13.2907	0.673932	0.223738	0.278294
FW08NE003	SPL	USA	Temperate	TempSavan	Savanna	0	0	0	0	0	0	0	-1	0	-2	198	15.5462	1.01267	5.7775	0.308182	6.02727	0.780121	87.1875	1.18006	0.0719029	0.0704545	0.265433	0.20943	-0.398303	7.5e-05	0.650136	0.239467	1829.44	139409	0.874168	1.88636	429.738	55.1198	7.2124	12.826	0	0	1.18006	0.47785	0	0	0
FW08NE005	TPL	USA	Temperate	TempSavan	Savanna	0.0112639	1.12639	0.327643	8.05369	0.956826	0.000911438	0.0911438	-0.71864	0.651678	-0.179353	149	19.4987	1.0847	4.615	1.5	7.15	0.854306	55.0533	2.05053	0.311867	0.0704545	0.265433	0.0679559	-2.89915	0.0022381	19.8486	0.200896	414.689	232.38	0.867579	1	802.112	67	10.0755	1.59101	0.189657	2.84537	2.05053	435.346	0.397954	0.145493	0.0924916
FW08NE006	SPL	USA	Temperate	TempSavan	Savanna	0.000427614	0.0427614	0.0181849	0.36075	0.133778	0.000142395	0.0142395	-0.942184	0.12013	-0.885623	277.2	13.2288	1.12811	7.34	0.404545	8.43636	0.926155	48.92	0.893745	-0.0487862	0.0727273	0.26968	0.289064	-0.777085	0.000325397	0.9045	0.11719	559.849	1010.65	0.388973	2.1667	709.812	65.47	10.4734	1.0696	0.370629	4.01973	0.893745	2.88435	0.476477	0.169227	0.414692
FW08NE010	SPL	USA	Temperate	TempSavan	Savanna	0.000661519	0.0661519	0.0278191	1.67785	0.427787	0.000201102	0.0201102	-0.92042	0.510067	-0.283941	238.4	4.87714	1.15667	4.745	0.366364	25.3636	1.40421	14.7933	0.514297	-0.288786	0.456818	0.675883	1.96655	-0.193751	0.000709821	1.64916	0.00601535	1837.08	59810.2	1.24467	0.159095	443.586	53.311	7.88524	15.6458	0.227112	3.82539	0.514297	11.472	0.150822	0.0610081	0.441597
FW08NE012	NPL	USA	Temperate	TempSavan	Savanna	0.0207535	2.07535	0.487895	10.9428	1.0771	0.00389847	0.389847	-0.30994	2.05556	0.315037	237.6	5.4547	1.53652	4.485	0	5.27273	0.722035	42.4	0.424	-0.372634	0.342045	0.584847	0.547213	-1.7582	0.0129931	0.709027	0.603101	1034.71	2841.76	0.865342	0	505.755	60.8573	8.60689	0.764755	0.213758	3.21947	0.424	90.2818	0.610589	0.206985	0.504147
FW08NE013	SPL	USA	Temperate	TempSavan	Savanna	0	0	0	0	0	0	0	-1	0	-2	356.4	20.4191	1.52141	6.455	3.66091	20.4545	1.31079	36.15	4.02241	0.604486	0.00681818	0.0825723	2.05167	-1.40914	0.00066358	155.987	0.0389842	1447.98	3763.64	0.96628	1.5	409.644	57.198	7.66858	1.2651	0	0	4.02241	1014.4	0	0	0
FW08NE014	SPL	USA	Temperate	TempSavan	Savanna	0.000934929	0.0934929	0.038816	3.24675	0.628057	0.000247341	0.0247341	-0.904015	0.858947	-0.0610069	554.4	10.3905	1.06544	19.1	0.772727	34.7273	1.54067	44.96	1.22233	0.0871875	0.3875	0.622495	0.34641	-1.63495	0.000998016	21.5714	0.503107	1094.26	33841.7	0.571992	0.68185	485.186	58.6941	10.2169	0.871102	0.276665	3.88821	1.22233	210.98	0.111964	0.0460908	0.226343
FW08NE015	SPL	USA	Temperate	TempSavan	Savanna	0.00023084	0.023084	0.00991129	1.51515	0.400564	4.87e-05	0.00487	-0.979349	0.31976	-0.481802	1584	12.9035	1.033	64.5	0.699091	65.6364	1.81714	46.68	1.16589	0.0666579	0.106818	0.326831	0.242872	-2.0361	0.00219444	43.2555	2.35652	1786.83	145503	0.875667	0.742432	435.693	55.4945	7.31889	12.4423	0.247239	3.21903	1.16589	930.235	0.0490434	0.0207935	0.21206
FW08NE016	TPL	USA	Temperate	TempSavan	Savanna	0.00202388	0.202388	0.0800447	3.367	0.640184	0.000395669	0.0395669	-0.855218	0.658249	-0.175062	237.6	25.8289	1.03146	11.05	2.90909	16.6364	1.22106	94.81	3.85719	0.586271	0.145455	0.381385	0.0329491	-3.90774	0.00403241	293.677	2.82839	410.689	697.805	0.538469	0.825786	795.718	67	10.1869	2.78818	0.271917	3.37917	3.85719	11605.4	0.20312	0.0803088	0.0704961
FW08NE017	SPL	USA	Temperate	TempSavan	Savanna	0	0	0	0	0	0	0	-1	0	-2	149	3.15532	1.35768	2.2315	0.768182	15.0909	1.17872	13.1467	0.899648	-0.0459271	0.131818	0.363068	0.00774597	-3.24386	0.00210952	14.4127	0.00488893	1748.53	3543.48	1.99407	0.697005	402.116	53.1332	7.93922	1.78771	0	0	0.899648	297.959	0	0	0
FW08NE021	SPL	USA	Temperate	TempSavan	Savanna	0.0028471	0.28471	0.108805	5.28007	0.797965	0.000774163	0.0774163	-0.751006	1.43572	0.160084	435.6	10.2758	1.21501	13.69	0.435455	18.5455	1.26824	51.36	0.949055	-0.0227088	0.586364	0.765744	0.121265	-1.83726	0.00124621	5.83216	0.618487	1144.51	1615.19	0.764573	1.57576	492.625	59.9612	8.50542	0.283298	0.220081	3.68364	0.949055	71.2275	0.198627	0.0786842	0.231895
FW08NE022	SPL	USA	Temperate	TempSavan	Savanna	0.000145892	0.0145892	0.00629024	0.315657	0.119143	8.46e-06	0.000846	-0.996341	0.0183081	-1.54809	316.8	11.4097	1.12036	10.5263	0.386364	21.6364	1.33518	32.68	0.713164	-0.146811	0.927273	0.96295	1.26921	-0.437918	0.000678819	1.86498	0.0770585	1807.8	141914	0.903662	0.212132	434.203	55.2859	7.27074	12.6269	0.173205	2.73861	0.713164	12.4067	0.126575	0.0517599	0.242869
FW08NE024	NPL	USA	Temperate	TempSavan	Savanna	0.000327346	0.0327346	0.0139887	1.11	0.324283	6.4e-05	0.0064	-0.973058	0.217005	-0.643964	900.9	13.3917	1.15715	30.4	2.24636	33.9091	1.53032	43.48	2.68116	0.428323	0.590909	0.768706	0.441307	-2.52714	0.00231624	262.915	0.883056	746.207	3767.01	0.501659	1.03032	550.155	63.2047	8.94044	1.71783	0.271917	3.37917	2.68116	5967.95	0.0996539	0.041256	0.101418
FW08NE025	SPL	USA	Temperate	TempSavan	Savanna	0.00897373	0.897373	0.278153	5.55556	0.81661	0.00119351	0.119351	-0.658861	0.738889	-0.125583	198	24.0224	1.84386	4.08947	1.12091	6.19091	0.791754	57.26	1.69351	0.228788	0.0943182	0.307113	0.0178081	-2.63335	0.00085	4.83662	0.103824	585.414	345.932	0.738994	0.39395	655.27	64.7693	9.63092	3.42469	0.227048	3.08801	1.69351	40.2891	0.498797	0.175743	0.134069
FW08NE026	SPL	USA	Temperate	TempSavan	Savanna	0	0	0	0	0	0	0	-1	0	-2	223.5	15.2821	1.10311	2.13	0.287273	2.97273	0.473155	32.6733	0.614006	-0.211827	0.15	0.387298	0.00774597	-2.00367	0.000788889	0.133913	0.0130699	1501.85	2329.47	0.979052	1.5	411.72	56.6191	7.40991	0.804852	0	0	0.614006	1.03529	0	0	0
FW08NE027	SPL	USA	Temperate	TempSavan	Savanna	0.00571342	0.571342	0.196271	6.26398	0.861175	0.000668062	0.0668062	-0.777788	0.732438	-0.12934	223.5	12.9943	1.04533	2.73	0.859091	10.9636	1.03995	27.22	1.13129	0.0535743	0.310227	0.55698	0.00774597	-2.88159	0.00131111	5.03955	0.0139172	884.666	322.174	0.870136	1.61366	533.782	62.7611	9.99536	1.49486	0.21551	3.01314	1.13129	64.7526	0.27483	0.105452	0.190499
FW08NE028	SPL	USA	Temperate	TempSavan	Savanna	0.00771311	0.771311	0.248295	4.69799	0.755721	0.00105339	0.105339	-0.687528	0.641611	-0.186012	149	19.7979	1.03402	2.808	1.31727	6.09091	0.784682	23.8333	1.55561	0.1919	0.111364	0.333712	0.0159757	-3.23282	0.00290456	7.94036	0.00975116	474.488	222.62	0.391906	1.0985	733.149	66.6594	10.5721	1.8716	0.229612	3.10465	1.55561	226.02	0.509718	0.178896	0.147603
FW08NE030	SPL	USA	Temperate	TempSavan	Savanna	0	0	0	0	0	0	0	-1	0	-2	297	22.3882	1.04169	11.05	3.51364	57.9091	1.76275	63.13	4.14494	0.617518	0.338636	0.581925	0.377977	-2.67628	0.0017963	760.039	0.590711	1142.21	29062.7	0.577973	0.750032	474.346	58.0157	10.2208	0.593639	0	0	4.14494	13379.5	0	0	0
FW08NE031	SPL	USA	Temperate	TempSavan	Savanna	0.00242107	0.242107	0.0941591	1.89394	0.461489	0.000140422	0.0140422	-0.942934	0.109848	-0.921367	316.8	36.6907	1.0836	6.2425	0.884545	7.82273	0.893358	68.3	1.56755	0.19522	1.04205	1.02081	0.242507	-2.30022	0.00367187	6.92526	0.400231	730.393	1374.09	0.670286	2.00612	600.111	64.0048	9.89905	2.21302	0.173205	2.73861	1.56755	249.201	0.350084	0.130361	0.110494
FW08NE032	TPL	USA	Temperate	TempSavan	Savanna	0	0	0	0	0	0	0	-1	0	-2	297	28.0421	1.00084	9.0025	1.86455	14.3345	1.15638	87.14	2.73595	0.437107	0.0380952	0.19518	1.27977	-1.1568	0.000385185	30.0992	0.508583	399.713	427.047	0.351021	0.765186	772.895	67.0453	9.73865	0.905788	0	0	2.73595	113.619	0	0	0
FW08NE035	TPL	USA	Temperate	TempSavan	Savanna	0.000988506	0.0988506	0.0409386	2.98439	0.600362	0.00398471	0.398471	-0.30236	12.0302	1.08063	871.2	3.81397	1.2374	23.385	0.963636	30.1909	1.47988	33.74	1.30104	0.114289	0.214773	0.463436	0.906443	-1.72351	0.00157513	65.2516	0.716323	525.256	728.059	0.562569	1.32578	672.99	65.0235	9.34399	2.67691	0.489683	8.73339	1.30104	1007.24	0.289272	0.110345	0.376379
FW08NE037	SPL	USA	Temperate	TempSavan	Savanna	7.52e-06	0.000752	0.000326467	0.1443	0.05854	4.36e-07	4.36e-05	-0.999811	0.00836941	-1.7359	1386	7.99795	1.00964	71.15	9.97273	192	2.2833	50.4	10.4767	1.02023	0.2175	0.466369	0.400122	-2.79687	0.00102381	7644.91	3.41233	1971.58	66583.4	0.986989	1.62341	406.903	55.7069	6.17967	12.4839	0.173205	2.73861	10.4767	76703.9	0.0142636	0.00615084	0.0165324
FW08NE040	NPL	USA	Temperate	TempSavan	Savanna	0	0	0	0	0	0	0	-1	0	-2	237.6	4.9821	1.04847	5.655	2.96364	15.9091	1.20165	36.27	3.32634	0.521966	0.360227	0.600189	138.364	0.135192	0.00226157	98.6177	0.214031	877.444	1065.61	0.809692	0.530318	511.393	61.9223	8.66099	1.35129	0	0	3.32634	2185.71	0	0	0
FW08NE041	SPL	USA	Temperate	TempSavan	Savanna	0	0	0	0	0	0	0	-1	0	-2	792	13.1053	2.04249	19.95	0.405455	20.9636	1.32147	56.11	0.966555	-0.0147736	0.227273	0.476731	0.395687	-1.58751	0.00180274	6.83293	1.1661	1784.68	145762	0.886261	0.545459	436.143	55.5122	7.32441	12.4527	0	0	0.966555	120.716	0	0	0
FW08NE043	SPL	USA	Temperate	TempSavan	Savanna	2.76e-05	0.00276	0.001197	0.157828	0.0636442	1.6e-06	0.00016	-0.999306	0.00915404	-1.71774	1267.2	7.52787	1.09202	37.2375	0.426364	57.1818	1.75726	33.71	0.763464	-0.117212	0.196591	0.443386	0.749213	-1.07849	0.00124045	11.8125	0.58099	1793.7	144624	0.862525	0.0454545	434.42	55.4415	7.30037	12.4843	0.173205	2.73861	0.763464	143.597	0.0478931	0.020317	0.226867
FW08NE044	SPL	USA	Temperate	TempSavan	Savanna	0	0	0	0	0	0	0	-1	0	-2	149	16.1586	2.2547	3.565	0.29	5.71818	0.757258	47.2933	0.762933	-0.117513	0.0113636	0.1066	0.112797	-0.943089	0.000366667	0.33249	0.0457394	817.258	33436.1	0.429726	1.5	589.082	63.2366	9.20238	1.83872	0	0	0.762933	1.19475	0	0	0
FW08NE045	SPL	USA	Temperate	TempSavan	Savanna	0	0	0	0	0	0	0	-1	0	-2	1188	5.25682	1.57993	36.15	0.445455	50.5455	1.70368	45.38	0.899255	-0.0461174	0.373864	0.611444	0.298877	-1.7408	0.00146343	25.8989	2.13368	1319.39	7522.66	0.859785	1.5	429.93	58.1699	8.07786	0.816318	0	0	0.899255	371.431	0	0	0
FW08NE046	SPL	USA	Temperate	TempSavan	Savanna	8.01e-05	0.00801	0.00346484	0.671141	0.223013	4.64e-06	0.000464	-0.99799	0.0389262	-1.31046	149	42.162	1.06141	34.6	0.862	83.8182	1.92334	44.2267	1.30427	0.115366	0.110227	0.332005	0.386456	-1.07315	0.000611111	15.0277	0.203439	650.43	62.6274	0.435408	1.68183	645.235	64	10.4129	4.17511	0.173205	2.73861	1.30427	89.9992	0.0326733	0.0139629	0.132799
FW08NE047	SPL	USA	Temperate	TempSavan	Savanna	0.0229125	2.29125	0.517361	16.9553	1.25419	0.0383643	3.83643	0.595103	28.3896	1.45331	277.2	55.271	1.06561	7.415	0	7.4	0.869232	84.77	0.8477	-0.0717578	0.388636	0.623407	0.00774597	-2.14658	0.00108929	0.35212	0.352834	743.724	1640.3	0.609375	1.5	619.475	63.6217	9.27125	1.65312	0.316694	5.37321	0.8477	3.75888	0.726109	0.237068	0.373592
FW08NE048	SPL	USA	Temperate	TempSavan	Savanna	0	0	0	0	0	0	0	-1	0	-2	149	5.78942	1.13314	0.7045	4.56273	2.43636	0.386742	6.17687	4.6245	0.665064	0.0261364	0.161667	0.00774597	-3.88555	0.00120308	30.8396	6.36061e-05	566.562	396.554	0.638902	1.5	680.017	64.6394	9.23785	0.940058	0	0	4.6245	363.605	0	0	0
FW08NE050	SPL	USA	Temperate	TempSavan	Savanna	0.00159565	0.159565	0.0642952	2.01342	0.47906	9.25e-05	0.00925	-0.961579	0.116779	-0.896954	149	6.79413	1.00466	6.03	0.311818	12.6182	1.101	16.08	0.472618	-0.32549	0.442045	0.664865	0.72258	-0.743691	0.0014	0.664153	0.0105196	522.852	816.133	0.41883	0	727.064	65.3634	10.6817	1.2147	0.173205	2.73861	0.472618	9.11217	0.217037	0.0853038	0.36648
FW08NE052	SPL	USA	Temperate	TempSavan	Savanna	7.84e-05	0.00784	0.00339159	1.70455	0.432094	2.87e-05	0.00287	-0.987711	0.624811	-0.197356	1584	10.9521	1.00342	146.15	0.571818	217.364	2.33719	59.36	1.16542	0.0664818	0.7375	0.858778	0.334096	-1.52059	0.00087331	103.905	8.28716	819.131	33263.4	0.403867	0.484873	588.382	63.2184	9.19877	1.83506	0.295385	4.17782	1.16542	889.263	0.0192204	0.00826811	0.253458
FW08NE056	NPL	USA	Temperate	TempSavan	Savanna	0.00114904	0.114904	0.0472373	2.68456	0.566386	0.00014564	0.014564	-0.940952	0.340268	-0.455599	149	18.1739	1.72682	1.1445	0.417273	23.3636	1.36854	30.8533	0.725806	-0.139179	0.311364	0.558	6.4664	-0.736362	0.0118571	5.96337	0.019569	753.461	24.5871	2.24343	1.56818	562.796	64	9.0027	21.4969	0.222561	3.05889	0.725806	692.943	0.130925	0.053434	0.30664
FW08NE057	SPL	USA	Temperate	TempSavan	Savanna	0.00449236	0.449236	0.161139	3.0303	0.605338	0.00094689	0.094689	-0.710659	0.638721	-0.187942	297	13.7207	9.9	6.17	0.363636	6.74545	0.829011	56.01	0.923736	-0.034452	0.0977273	0.312614	0.00774597	0.819858	0	0	0	518.847	973.981	0.319044	0.6667	719.648	66.1305	10.357	1.40039	0.282885	3.45035	0.923736	0	0.511507	0.17941	0.30624
FW08NE060	TPL	USA	Temperate	TempSavan	Savanna	0.00560877	0.560878	0.193369	3.57942	0.66081	0.000412245	0.0412245	-0.85009	0.263087	-0.563699	223.5	15.8513	1.18464	3.11667	1.20273	6.38182	0.804944	32.74	1.53013	0.184728	0.380682	0.616994	0.00774597	-2.57328	0.000422222	3.6474	0.0136345	372.599	10.458	1.7298	1.3334	756.691	68	10.6956	3.27332	0.197883	2.89875	1.53013	15.0921	0.454221	0.16263	0.129325
FW08NE060	TPL	USA	Temperate	TempSavan	Savanna	0.0020422	0.20422	0.0807058	0.894855	0.277576	0.00039925	0.039925	-0.854105	0.174944	-0.73296	223.5	16.4465	1.12039	3.25	0.666364	4.38182	0.641654	33.6667	1.00303	0.00131405	0.307955	0.554937	0.0148721	-1.90042	0.000388889	0.613086	0.0144394	372.599	10.458	1.7298	0.68185	756.691	68	10.6956	3.27332	0.271917	3.37917	1.00303	2.33654	0.771181	0.248263	0.271095
FW08NE066	SPL	USA	Temperate	TempSavan	Savanna	0.00603663	0.603663	0.205113	5.47138	0.810997	0.000350124	0.0350124	-0.869626	0.31734	-0.485001	237.6	27.722	1.07255	6.03	0.753636	9.06364	0.957302	57.71	1.33074	0.124092	0.421591	0.6493	0.0431355	-2.00449	0.000738426	2.72754	0.129482	469.043	635.618	0.395042	0.6667	755.82	65.6412	11.3016	4.6072	0.173205	2.73861	1.33074	19.738	0.302154	0.114662	0.130157
FW08NE067	NPL	USA	Temperate	TempSavan	Savanna	0.000912106	0.0912106	0.0379086	2.22222	0.508155	5.29e-05	0.00529	-0.977613	0.128889	-0.857332	360	9.21422	1.17223	11.695	0.639091	24.3636	1.38674	26.66	0.905691	-0.04302	0.161364	0.401701	0.419005	-1.5515	0.00165123	8.37335	0.0842983	643.87	1343.88	0.624037	1.86076	623.813	63.9175	9.03759	2.19876	0.173205	2.73861	0.905691	135.498	0.112406	0.0462632	0.191241
FW08NE070	TPL	USA	Temperate	TempSavan	Savanna	0.00729741	0.729741	0.237981	4.02685	0.701296	0.000724876	0.0724876	-0.763242	0.4	-0.387216	223.5	19.2828	1.7895	4.06	0.597273	5.51818	0.741796	37.5733	0.973006	-0.0118845	0.445455	0.667424	603.154	1.78384	0.00112063	1.03809	0.0377696	366.307	32.9715	0.869715	0.0606091	821.676	68	10.762	2.93981	0.239013	3.16565	0.973006	11.4006	0.573677	0.196916	0.245644
FW08NE081	SPL	USA	Temperate	TempSavan	Savanna	0	0	0	0	0	0	0	-1	0	-2	223.5	26.7615	1.0756	2.64421	0	2.69091	0.429899	65.4	0.654	-0.184422	0	0	5656.85	3.18601	0.000426984	0.0104537	0.0102723	1283.1	24.291	3.59813	2.5	362.668	58.6585	8.90291	0	0	0	0.654	0.0437428	0	0	0
FW08NE092	SPL	USA	Temperate	TempSavan	Savanna	0.0043582	0.43582	0.1571	4.79798	0.763277	0.00199307	0.199307	-0.523883	2.19419	0.343249	396	16.7187	1.24001	9.46842	0.980909	11.0091	1.04175	64.24	1.62331	0.210401	0.165909	0.407319	0.00774597	-0.955527	1.38889e-05	1.31016	0.0602074	518.59	979.095	0.324016	0.734882	719.697	66.135	10.3568	1.42396	0.284485	4.37924	1.62331	0.178328	0.397784	0.14544	0.17525
FW08NE102	SPL	USA	Temperate	TempSavan	Savanna	0.00788734	0.788734	0.252546	3.3557	0.639058	0.000457466	0.0457466	-0.836402	0.194631	-0.689029	149	33.252	1.08348	4.0925	0.898182	4.25455	0.628853	45.0207	1.34839	0.129815	0.00454546	0.06742	0.00774597	-3.52481	0.00560667	3.14583	0.0945012	951.468	75.9186	1.29502	1.63636	516.95	60	10.472	0.137516	0.173205	2.73861	1.34839	172.849	0.643691	0.21582	0.128453
FW08NE114	SPL	USA	Temperate	TempSavan	Savanna	0.0559573	5.59573	0.819263	19.6868	1.31569	0.00375296	0.375296	-0.323036	1.32036	0.123969	223.5	29.8608	1.05731	2.78947	16.8591	3.51818	0.546318	35.4792	17.2139	1.23588	0.0795455	0.282038	0.00774597	-4.30056	0.00075863	253.965	0.0121999	518.125	112.365	0.38442	2.1667	728.751	65.6655	10.67	0.547056	0.182179	2.79685	17.2139	1888.13	0.794969	0.254057	0.0105833
FW08NE166	SPL	USA	Temperate	TempSavan	Savanna	0	0	0	0	0	0	0	-1	0	-2	223.5	11.0485	1.57185	3.325	0.359091	5.59545	0.747835	32.1333	0.680424	-0.16722	0.0136364	0.116775	0.404881	-1.11773	0.00126667	0.583847	0.0324079	1140.2	2838.37	0.694437	1.5	457.908	57.7845	10.0824	0.145034	0	0	0.680424	7.24748	0	0	0
FW08NE189	SPL	USA	Temperate	TempSavan	Savanna	0.00155259	0.155259	0.0626792	0.447427	0.160597	9.01e-05	0.00901	-0.962534	0.0259508	-1.44429	223.5	7.74772	1.11875	2.86	0	2.88182	0.459667	20.8867	0.208867	-0.680131	0.2	0.447214	0.34641	-0.594093	0.00334248	0.0158588	0.0157388	1031.2	444.54	1.0848	1.5	495.033	60.164	8.59347	0.181806	0.173205	2.73861	0.208867	0.519476	0.950307	0.290103	0.829261
FW08NH001	NAP	USA	Temperate	BroadDecFor	Forest	0.00638183	0.638184	0.214363	9.59596	1.02514	0.00291348	0.291348	-0.407437	4.38081	0.642544	396	14.2674	1.04755	10.415	0.495455	15.0364	1.17714	54.67	1.04215	0.0179321	0.629545	0.793439	137.331	-0.126376	0.0208128	19.5135	1.75984	406.876	65.8998	4.22735	0.575786	1234.03	67.8326	7.32883	85.1943	0.349891	5.02399	1.04215	3980.07	0.334123	0.125196	0.335738
FW08NH003	NAP	USA	Temperate	BroadDecFor	Forest	0.012299	1.2299	0.348285	16.8831	1.25244	0.00594944	0.594944	-0.15805	8.16696	0.912592	693	29.5541	1.21059	14.1105	1.18545	13.7273	1.13758	66.2188	1.84764	0.266618	0.571591	0.756036	0.891086	-1.48586	0.00136984	14.9333	0.599655	187.512	150.025	2.50139	0.613664	1191.16	70.6121	7.81135	75.8133	0.268061	3.91955	1.84764	200.471	0.28553	0.109082	0.145083
FW08NH057	NAP	USA	Temperate	BroadDecFor	Forest	0.0218439	2.18439	0.503027	23.8496	1.39532	0.0179796	1.79796	0.278287	19.6305	1.29315	356.4	66.4188	2.88358	9.84211	0.625455	10.9182	1.03815	102.55	1.65095	0.217735	0.443182	0.665719	0.0456369	-2.19256	0.00115556	3.8044	0.761618	263.411	56.8521	10.838	0.61582	1232.03	66.6084	6.21979	85.7677	0.322749	4.86601	1.65095	43.0827	0.445679	0.160072	0.195492
FW08NH099	NAP	USA	Temperate	BroadDecFor	Forest	0.00377159	0.377159	0.138984	1.6835	0.428702	0.00161173	0.161173	-0.583072	0.719416	-0.137024	178.2	9.28666	1.04585	3.8725	0.236364	4.46364	0.649689	24.33	0.479664	-0.319063	0.514773	0.717477	200.58	0.488679	0.0237198	0.770858	0.0782936	153.088	6.4962	5.97964	0.750014	1157.81	70	8.55685	88.4658	0.310889	4.61469	0.479664	179.189	1.03384	0.308317	0.648139
FW08NH104	NAP	USA	Temperate	BroadDecFor	Forest	0	0	0	0	0	0	0	-1	0	-2	485.1	5.81147	1.22668	12.565	1.17	22.7909	1.35776	55.76	1.7276	0.237443	0.764773	0.874513	189.263	-0.545838	0.0290159	154.474	5.80876	653.306	58.8249	16.9369	0.280305	1455.77	73.6099	4.2938	92.2975	0	0	1.7276	43925.5	0	0	0
FW08NJ001	CPL	USA	Temperate	TempConFor	Forest	0	0	0	0	0	0	0	-1	0	-2	148.5	13.8541	1.99417	3.46	0.254545	3.95455	0.597097	33.96	0.594145	-0.226107	0.502273	0.708712	0.0456369	-2.11186	0.00333333	0.359059	0.0536417	60.7053	7.7265	1.83041	0	1213.43	69	12.1852	56.5172	0	0	0.594145	11.7293	0	0	0
FW08NJ003	SAP	USA	Temperate	BroadDecFor	Forest	0.0011814	0.11814	0.0484964	0.673401	0.2236	6.85e-05	0.00685	-0.971225	0.0390572	-1.3093	148.5	3.50702	1.02211	3.81	0.609091	5.7	0.755875	19.25	0.801591	-0.0960472	0.257955	0.507892	60.5659	-0.614425	0.0234815	11.5107	0.0848129	104.246	2.9043	4.35528	3.14402	1277.21	67	11.0682	27.0163	0.173205	2.73861	0.801591	2648.82	0.480458	0.170396	0.216077
FW08NJ015	SAP	USA	Temperate	BroadDecFor	Forest	0.0118745	1.18745	0.339938	7.07071	0.906912	0.00115522	0.115522	-0.666509	0.687879	-0.15622	198	19.5663	1.15	5	0.199091	5.95455	0.774849	32.35	0.522591	-0.281838	0.294318	0.542511	0.66337	-0.907463	0.00280556	0.245343	0.0452592	281.529	19.2762	4.08516	0	1211.15	66.0345	9.45246	80.3163	0.201408	2.92163	0.522591	6.74557	0.490655	0.173377	0.385404
FW08NJ016	SAP	USA	Temperate	BroadDecFor	Forest	0.000224921	0.0224921	0.00965996	1.0101	0.303218	0.000194624	0.0194624	-0.922769	0.87404	-0.0535279	990	27.5192	1.30233	33.1	0.727273	44.9091	1.65233	68.04	1.40767	0.148502	0.586607	0.765903	9.35271	-0.110646	0.00125556	21.1845	1.56957	174.387	492.406	1.42273	0.642864	1297.92	65.7868	10.2235	46.895	0.348238	5.59604	1.40767	260.663	0.124608	0.0510013	0.247386
FW08NJ019	SAP	USA	Temperate	BroadDecFor	Forest	0.00666134	0.666134	0.22171	4.62963	0.75048	0.00463811	0.463811	-0.248867	3.22348	0.509671	237.6	11.6583	1.01017	6.2425	0.218182	6.95	0.841985	25.46	0.472782	-0.325339	0.5375	0.733144	0.92381	-0.643431	0.00190972	0.265766	0.0337642	126.192	9.5625	3.1382	0.643955	1289.67	66.2905	10.7131	14.9835	0.398001	5.2479	0.472782	4.97388	0.755093	0.2443	0.841829
FW08NJ021	SAP	USA	Temperate	BroadDecFor	Forest	0.0309122	3.09122	0.611852	11.4094	1.09375	0.0119612	1.19612	0.112645	4.41477	0.64589	149	16.7888	1.11533	2.96111	0.336364	3.69091	0.567133	21.8633	0.554997	-0.25571	0.8875	0.942072	14.4097	0.193544	0.00481743	0.269413	0.0113837	110.924	1.7172	6.59396	3.04553	1257.71	65.5508	10.9334	61.74	0.283822	4.13619	0.554997	12.7192	1.12064	0.326467	0.511394
FW08NJ035	SAP	USA	Temperate	BroadDecFor	Forest	0.00217774	0.217774	0.0855668	0.671141	0.223013	0.000126309	0.0126309	-0.948342	0.0389262	-1.31046	149	8.53825	1.0937	3.67778	0.672727	3.08182	0.488807	14.3852	0.816579	-0.0880017	0.111364	0.333712	12.9519	-0.401283	0.00540212	1.474	0.00728408	131.078	0.1494	39.4303	3.27049	1304.55	65	10.64	21.6867	0.173205	2.73861	0.816579	78.0348	0.888635	0.276148	0.212111
FW08NM001	WMT	USA	Temperate	TempConFor	Forest	0	0	0	0	0	0	0	-1	0	-2	148.5	8.83305	1.29883	3.315	0.281818	4.27273	0.630705	31.92	0.601018	-0.221112	0.00227273	0.0476731	1.18152	-0.945891	0.00266667	0.529677	0.0556344	2778.99	153.608	5.38593	1.5	712.095	53.3798	4.37026	66.6051	0	0	0.601018	13.8422	0	0	0
FW08NM002	WMT	USA	Temperate	TempConFor	Forest	0	0	0	0	0	0	0	-1	0	-2	149	23.5474	1.86649	2.045	0.363636	3.16364	0.500187	45.1667	0.815303	-0.0886809	0.552273	0.743151	0.0188701	-2.54586	0.00312381	0.47923	0.047919	2651.98	51.6627	12.2044	1.5	627.032	52.3859	5.11839	52.3109	0	0	0.815303	14.6708	0	0	0
FW08NM003	WMT	USA	Temperate	TempConFor	Forest	0.00659156	0.659156	0.219887	2.01342	0.47906	0.00254434	0.254434	-0.450464	0.777181	-0.103925	149	4.26398	1.16301	1.67	0.236364	3.05455	0.484947	10.9267	0.34563	-0.461388	0.890909	0.94388	35.683	-0.285285	0.0405	0.471403	0.00677283	2969.08	17.388	14.8956	1.5	658.241	50.2638	4.48749	62.4586	0.245081	4.18765	0.34563	187.1	1.37096	0.374924	0.709084
FW08NM005	SPL	USA	Temperate	TempSavan	Savanna	8.22e-05	0.00822	0.00355531	0.16835	0.067573	4.77e-06	0.000477	-0.997933	0.00976431	-1.70412	594	75.8661	3.6903	16.8529	1.4	20.4727	1.31118	108.02	2.4802	0.394487	0.123864	0.351943	2.79146	-0.879796	0.00121111	23.7755	1.41555	2286.43	3361.17	3.22234	1.21214	532.796	49.3379	8.16291	39.8377	0.173205	2.73861	2.4802	282.188	0.133769	0.0545245	0.0698351
FW08NM010	WMT	USA	Temperate	TempConFor	Forest	0	0	0	0	0	0	0	-1	0	-2	475.2	3.08132	1.06271	8.97	0.590909	14.1364	1.15034	28.21	0.873009	-0.0589812	0.0136364	0.116775	37.2357	-0.834065	0.0211921	35.8947	0.709698	2384.08	853.341	3.53453	3.31065	618.67	48.8572	9.31918	72.4775	0	0	0.873009	7454.72	0	0	0
FW08NM013	SPL	USA	Temperate	TempSavan	Savanna	0	0	0	0	0	0	0	-1	0	-2	198	24.8084	1.08566	5.145	0.681818	7.48182	0.874007	35.2	1.03382	0.0144442	0.736364	0.858116	0.398604	-1.2364	0.00105278	1.33231	0.0304378	1752.33	1135.45	2.02148	1.43182	429.139	50.5211	11.8351	9.33416	0	0	1.03382	13.7457	0	0	0
FW08NM018	XER	USA	Temperate	DesertXerics	Savanna	0	0	0	0	0	0	0	-1	0	-2	223.5	18.8756	1	1.6	0.1	1.9	0.278754	47.32	0.5732	-0.241694	0.0159091	0.126131	5261.83	2.90916	0.000858095	0.0144652	0.0211065	981.336	217.048	0.946185	3.77279	338.857	50.4949	17.3565	13.5382	0	0	0.5732	0.121643	0	0	0
FW08NM019	WMT	USA	Temperate	TempConFor	Forest	0.00112048	0.112048	0.0461235	1.78971	0.445559	0.000417658	0.0417658	-0.848429	0.667114	-0.169338	223.5	9.40233	1.28034	4.885	0.563636	15.9727	1.20338	31.3267	0.876903	-0.0570484	0.0659091	0.256728	2.07207	-0.828873	0.0018254	5.11572	0.0604998	2311.85	1816.28	2.06034	2.5455	461.596	40.1896	9.0933	51.6564	0.276468	4.14567	0.876903	91.5146	0.259547	0.100214	0.315278
FW08NM023	SPL	USA	Temperate	TempSavan	Savanna	4.38e-05	0.00438	0.00189806	0.252525	0.0977865	2.54e-06	0.000254	-0.998898	0.0146465	-1.60825	792	12.2901	1.12393	29.42	0.727273	57.7091	1.76124	37.15	1.09877	0.0409079	0.0863636	0.293877	0.294022	-2.27592	0.00472083	48.2321	0.79898	1697.94	17371.7	1.91911	1.5	423.581	49.8708	12.3475	15.791	0.173205	2.73861	1.09877	2231.42	0.0474555	0.0201356	0.157635
FW08NM025	SPL	USA	Temperate	TempSavan	Savanna	0	0	0	0	0	0	0	-1	0	-2	594	22.39	1.2417	13.465	1.7	18.9545	1.27771	56.22	2.2622	0.354531	0.0454545	0.213201	0.0321201	-2.70993	0.00080463	38.2718	0.333971	2023.05	1513.73	4.57612	1.56818	474.992	50.1617	10.2703	34.0398	0	0	2.2622	301.787	0	0	0
FW08NM027	XER	USA	Temperate	DesertXerics	Savanna	0	0	0	0	0	0	0	-1	0	-2	198	5.2845	1.12589	5.145	0.727273	6.27273	0.797456	24.71	0.974373	-0.0112749	0.125	0.353553	0.115526	-1.43476	0.000355556	2.0322	0.0218274	1767.17	4153.94	3.52578	2.1667	451.573	48.1256	12.5405	25.6672	0	0	0.974373	7.08109	0	0	0
FW08NM031	WMT	USA	Temperate	TempConFor	Forest	0.00062422	0.062422	0.0262971	0.505051	0.177551	3.62e-05	0.00362	-0.984556	0.0292929	-1.40569	198	3.92597	1.01094	5.435	0.609091	8.09091	0.907997	24.18	0.850891	-0.0701261	0.209091	0.457265	2.4504	-1.48212	0.00715556	9.88866	0.124641	2391.24	828.663	4.56749	1.5	528.805	44.4566	7.88828	80.1076	0.173205	2.73861	0.850891	693.437	0.33848	0.126612	0.203557
FW08NM035	WMT	USA	Temperate	TempConFor	Forest	0.00146353	0.146353	0.0593183	2.91375	0.592593	0.00074357	0.074357	-0.758561	1.48038	0.173297	514.8	8.68596	1.1386	12.4632	0.772727	19.9091	1.29905	35.56	1.12833	0.0524351	0.269318	0.518959	11.1495	-0.971146	0.00947863	34.4539	0.561255	2370.83	1297.86	3.98727	0.121214	543.711	43.1184	9.09341	79.9108	0.300998	4.73133	1.12833	3200.45	0.237647	0.0925967	0.266765
FW08NM039	SPL	USA	Temperate	TempSavan	Savanna	0.000980334	0.0980334	0.0406156	1.6835	0.428702	8.38e-05	0.00838	-0.965051	0.143939	-0.81265	594	10.9455	1.18937	14.265	0.945455	17.1727	1.23484	46.32	1.40865	0.148805	0.227273	0.476731	5.44957	-1.23587	0.00620926	39.8582	0.985274	1830.33	12524.6	2.19832	1.0152	440.778	49.8422	11.6019	21.8853	0.192947	2.86672	1.40865	2425.4	0.166935	0.0670466	0.136973
FW08NM043	WMT	USA	Temperate	TempConFor	Forest	0.000265909	0.0265909	0.0113974	1.08225	0.318533	5.08e-05	0.00508	-0.97848	0.20671	-0.664121	554.4	11.3714	1.16193	18.405	0.736364	40.7	1.60959	30.77	1.04406	0.018727	0.0943182	0.307113	7.07585	-0.880368	0.00658135	36.5315	0.347788	2250.21	5220.01	2.37162	2.04547	521.035	41.0752	9.84223	69.9581	0.304821	3.59269	1.04406	2356.18	0.0882726	0.0367377	0.291956
FW08NM048	WMT	USA	Temperate	TempConFor	Forest	0.00385803	0.385802	0.141701	2.94613	0.596171	0.000375331	0.0375331	-0.861593	0.286616	-0.527805	237.6	7.53815	1.1786	6.29	0.345455	7.63636	0.882887	34.73	0.692755	-0.159421	0.805682	0.897598	8.47533	-0.598544	0.00731481	2.81	0.261136	2813.55	574.564	5.48563	2.09852	562.781	51.8095	4.86603	64.7916	0.201408	2.92163	0.692755	201.435	0.382594	0.140695	0.290736
FW08NM061	WMT	USA	Temperate	TempConFor	Forest	0	0	0	0	0	0	0	-1	0	-2	149	3.1902	1.15868	0.825	0.181818	0.990909	-0.00396619	10.4267	0.286085	-0.543505	0.245455	0.495434	14.0994	-0.234827	0.0184	0.0741194	0.00254196	3110.47	3.9978	13.2499	0	852.863	52.8701	2.82434	64.4265	0	0	0.286085	13.3652	0	0	0
FW08NM069	SPL	USA	Temperate	TempSavan	Savanna	0.00263374	0.263374	0.101532	2.6936	0.56745	0.000882305	0.0882305	-0.72531	0.902357	-0.0398352	148.5	11.3407	1.08798	3.565	0.872727	10.2273	1.00976	22.1	1.09373	0.038909	0.543182	0.737009	0.164244	-1.84619	0.00123704	4.60936	0.0102628	2278.73	713.115	5.46649	1.92426	534.151	49.7488	8.34767	41.5282	0.276468	4.14567	1.09373	55.8791	0.405354	0.147786	0.252776
FW08NM070	XER	USA	Temperate	DesertXerics	Savanna	0	0	0	0	0	0	0	-1	0	-2	148.5	5.0852	1.03595	3.245	0.3	3.13636	0.496426	69.86	0.9986	-0.000608438	0.552273	0.743151	0.00838522	-2.53777	0.000540741	1.39967	0.468272	1743.05	3.4092	6.9612	1.59093	249.51	57	10.8929	0	0	0	0.9986	7.41721	0	0	0
FW08NV003	XER	USA	Temperate	DesertXerics	Savanna	0	0	0	0	0	0	0	-1	0	-2	148.5	0.247183	1.04743	0.97	0.381818	1.78182	0.250863	6.34	0.445218	-0.351427	0.464773	0.681742	36.4339	-1.00472	0.0605037	2.43695	0.0101253	2349.55	5.6556	25.2056	1.12426	400.09	48	6.55874	31.1426	0	0	0.445218	1444.96	0	0	0
FW08NV004	XER	USA	Temperate	DesertXerics	Savanna	0.0598578	5.98578	0.844215	16.1616	1.23456	0.0106123	1.06123	0.0649181	2.86532	0.458686	148.5	2.11432	1.11671	1.605	0.5	2.7	0.431364	11.23	0.6123	-0.213036	1.375	1.1726	135.283	-0.909614	0.135133	6.96785	0.0211899	2404.35	2.1294	22.9042	0.818195	779.578	47.4028	4.91424	59.9324	0.24053	3.42115	0.6123	9227.57	1.26709	0.355469	0.39283
FW08NV006	XER	USA	Temperate	DesertXerics	Savanna	0.150866	15.0866	1.20647	74.7475	1.87937	0.0128617	1.28617	0.141817	6.37239	0.804983	148.5	4.47349	1.15419	3.75263	2.13636	4.95455	0.695004	24.75	2.38386	0.377281	0.618182	0.786245	21.9836	-1.49965	0.0212	73.4177	0.131532	2331.36	22.968	19.1421	0.734882	689.552	48.7382	4.84711	2.77038	0.19277	2.86557	2.38386	15253.3	0.578372	0.198209	0.0808644
FW08NV008	XER	USA	Temperate	DesertXerics	Savanna	0.0163896	1.63896	0.421433	15.2125	1.20985	0.00597931	0.597931	-0.156187	5.54989	0.745066	223.5	11.3881	1.14326	7.21667	0.445455	9.28182	0.967633	32.7467	0.772921	-0.111865	0.993182	0.996585	12.5218	-0.935329	0.0249492	6.16356	0.317655	2482.73	37.5804	15.4076	1.89395	650.218	52.8913	3.75233	37.0797	0.268624	3.61098	0.772921	1507	0.389038	0.142714	0.347544
FW08NV009	XER	USA	Temperate	DesertXerics	Savanna	0.0135833	1.35833	0.372605	1.34228	0.369639	0.000787834	0.0787834	-0.747673	0.0778523	-1.05625	149	0.116762	1.01319	0.489667	0.23	0.988182	-0.00516314	5.11333	0.281133	-0.551088	0.335227	0.578988	0.759898	-2.79928	0.0883	1.43012	0.00505686	2451.54	1.8099	28.2969	1.5	463.088	44	6.95204	60.915	0.173205	2.73861	0.281133	1237.54	2.77137	0.576499	0.616096
FW08NV010	XER	USA	Temperate	DesertXerics	Savanna	0	0	0	0	0	0	0	-1	0	-2	223.5	4.17992	1.24571	2.26842	0.3	3.27273	0.51491	25.3468	0.553468	-0.256908	1.01667	1.0083	0.00922758	-3.72115	0.0192222	1.59641	0.0937958	2114.33	16.6248	14.731	1.33335	480.807	58.5204	5.43624	5.733	0	0	0.553468	300.729	0	0	0
FW08NV012	XER	USA	Temperate	DesertXerics	Savanna	0	0	0	0	0	0	0	-1	0	-2	148.5	2.47335	1.02281	1.09286	0.254545	1.6	0.20412	12.35	0.378045	-0.422456	0.0909091	0.301511	0.35615	-2.02198	0.012037	0.290625	0.00578634	1890.68	9.9117	8.95226	0	326.515	61.2959	5.68073	0	0	0	0.378045	34.2829	0	0	0
FW08NV014	XER	USA	Temperate	DesertXerics	Savanna	0.121083	12.1083	1.11755	34.3434	1.54831	0.00702279	0.702279	-0.0956745	1.99192	0.301447	148.5	3.53881	1.26342	1.25	0.454545	2.83636	0.452762	13.5306	0.589852	-0.229257	0.309091	0.555959	0.0745141	-3.2667	0.0260973	2.14686	0.00902336	2416.2	21.1878	34.0444	0.909123	637.505	48.6378	4.58973	25.4269	0.173205	2.73861	0.589852	549.068	0.965537	0.293481	0.293642
FW08NV019	XER	USA	Temperate	DesertXerics	Savanna	0	0	0	0	0	0	0	-1	0	-2	594	21.0603	1.74173	24.9368	0.672727	28.6	1.45637	73.69	1.40963	0.149104	0.417045	0.645791	0.952558	-1.43575	0.00192407	21.1123	2.37057	1880.97	15384.3	1.46278	1.3561	349.899	50.3719	6.89508	7.6229	0	0	1.40963	398.093	0	0	0
FW08NV022	XER	USA	Temperate	DesertXerics	Savanna	0	0	0	0	0	0	0	-1	0	-2	594	24.9708	1.04733	11.3	1.10909	14.9364	1.17424	71.28	1.82189	0.260522	0.438636	0.662296	0.0583543	-2.5561	0.00142995	18.4717	0.720224	1683.68	2451.99	2.44797	0.969723	390.481	56.5595	8.2639	0.789491	0	0	1.82189	258.853	0	0	0
FW08NV028	XER	USA	Temperate	DesertXerics	Savanna	0	0	0	0	0	0	0	-1	0	-2	223.5	7.05575	1.35827	1.76579	0.321	2.25	0.352183	25.7059	0.578059	-0.238028	1.00795	1.00397	2.0638	-1.72775	0.035	1.08366	0.0656935	2049.89	50.3487	14.1124	0	382.662	56.5091	6.84304	0.026813	0	0	0.578059	371.697	0	0	0
FW08NV029	XER	USA	Temperate	DesertXerics	Savanna	0.00434707	0.434707	0.156763	2.52525	0.54719	0.00025213	0.025213	-0.902351	0.146465	-0.805584	237.6	3.54984	1.12459	4.05	0.362727	5.80909	0.764108	27.8542	0.641269	-0.19296	0.884091	0.940261	10.1755	-1.25847	0.0318889	6.67284	0.333629	2706.58	82.494	16.3904	0.590932	474.594	51.4395	4.10253	62.0701	0.173205	2.73861	0.641269	2085.34	0.471436	0.167741	0.270097
FW08NV031	XER	USA	Temperate	DesertXerics	Savanna	0	0	0	0	0	0	0	-1	0	-2	316.8	33.3323	1.8003	8.66316	0.690909	12.7636	1.10597	60.4343	1.29525	0.112354	0.7625	0.873212	0.0458967	-2.35815	0.00184722	4.76297	0.290668	1914.92	7303.14	1.98883	1.52059	367.175	49.8699	6.24347	5.76134	0	0	1.29525	86.223	0	0	0
FW08NV032	XER	USA	Temperate	DesertXerics	Savanna	0.0440529	4.40529	0.732819	18.1818	1.28289	0.00255507	0.255507	-0.449152	1.05455	0.0271642	148.5	22.2709	1.05033	3.655	0.404545	4.12727	0.615663	69.38	1.09835	0.040739	1.8	1.34164	0.00774597	-3.37267	0.00503243	2.12689	0.441098	1539.94	15873.5	2.14231	0.33335	289.332	40.5395	12.6473	20.8426	0.173205	2.73861	1.09835	104.894	0.663541	0.221033	0.157696
FW08NV033	XER	USA	Temperate	DesertXerics	Savanna	0.00705467	0.705467	0.231843	2.0202	0.480036	0.00234921	0.234921	-0.475058	0.672727	-0.165753	148.5	9.60292	1.019	1.24667	0.254545	2.86364	0.456918	46.21	0.716645	-0.144696	0.269318	0.518959	2.70512	-1.26796	0.0118074	1.20301	0.13089	1901.26	536.733	4.21108	1.85608	235.218	43.7332	8.36681	10.4358	0.370629	4.01973	0.716645	139.203	1.40372	0.380883	0.517172
FW08NV034	XER	USA	Temperate	DesertXerics	Savanna	4.2e-05	0.0042	0.00182022	0.126263	0.0516397	2.44e-06	0.000244	-0.998942	0.00732323	-1.76137	792	19.7939	1.16769	24.8067	0.681818	30.0364	1.47765	64.7292	1.32911	0.123561	0.223864	0.473142	0.647167	-1.03172	0.000528472	10.1773	0.865323	1786.77	31644.3	1.14529	2.33335	329.992	50.8263	7.76856	7.24114	0.173205	2.73861	1.32911	52.7086	0.0911766	0.037895	0.130317
FW08NV035	XER	USA	Temperate	DesertXerics	Savanna	0.00163527	0.163527	0.0657764	1.89394	0.461489	9.48e-05	0.00948	-0.960665	0.109848	-0.921367	316.8	20.6186	1.34976	8.53	0.509091	11.5818	1.06378	78.45	1.29359	0.111797	0.670455	0.818813	0.00832749	-3.34716	0.00347569	8.91886	1.35244	1852.16	18458.5	1.3533	0.666691	342.401	50.9374	7.09259	6.96427	0.173205	2.73861	1.29359	303.792	0.236458	0.0921793	0.133895
FW08NV037	XER	USA	Temperate	DesertXerics	Savanna	0.00163688	0.163688	0.0658364	2.52525	0.54719	0.000180547	0.0180547	-0.927917	0.278535	-0.539801	396	22.5408	1.10036	12.23	0.577273	15.4273	1.18829	67.72	1.25447	0.0984612	0.528409	0.726918	13.6776	-0.580253	0.00648194	13.6368	1.54092	2065.28	776.187	4.52236	0.5	447.688	53.6289	5.34126	5.15131	0.232432	3.12295	1.25447	866.253	0.20243	0.08006	0.185283
FW08NV039	XER	USA	Temperate	DesertXerics	Savanna	0.00960961	0.960961	0.292469	8.08081	0.958124	0.000887688	0.0887688	-0.72407	0.746465	-0.121211	198	20.5395	1.188	6.77037	0.286364	8.40909	0.924749	59.89	0.885264	-0.0529274	0.704545	0.839372	0.56241	-2.15159	0.0164286	4.25531	0.996517	2075.38	90.5175	7.86881	0	610.289	59.8445	5.82258	0.575495	0.197883	2.89875	0.885264	685.105	0.344717	0.128631	0.22353
FW08NV040	XER	USA	Temperate	DesertXerics	Savanna	0.00137219	0.137219	0.0558441	6.04886	0.848119	0.000105232	0.0105232	-0.956547	0.463883	-0.324329	1702.8	13.1914	1.03228	37.6187	0.55	44.0818	1.64426	50.9	1.059	0.024896	0.997727	0.998863	0.156365	-1.72652	0.00107623	14.7295	1.24133	2083.56	1974.21	4.13111	0.893941	713.09	56.7227	7.1984	25.3262	0.186622	2.82568	1.059	155.352	0.0641008	0.0269828	0.176225
FW08NV041	XER	USA	Temperate	DesertXerics	Savanna	0	0	0	0	0	0	0	-1	0	-2	223.5	5.77141	1.17069	2.2375	0.231818	2.74545	0.438614	43.2733	0.664552	-0.177471	0	0	0.0556534	-1.76793	0.000961905	0.404739	0.0850334	1970.39	1402.93	3.46815	1.5	344.567	52.2915	5.90457	3.05942	0	0	0.664552	3.81534	0	0	0
FW08NV049	XER	USA	Temperate	DesertXerics	Savanna	0.0561167	5.61167	0.820311	6.73401	0.888405	0.0169641	1.69641	0.254405	2.03569	0.31084	148.5	1.14836	1.06236	0.638889	0.445455	1.2	0.0791812	5.2967	0.498422	-0.302403	1.20682	1.09855	8.45743	-1.96468	0.14775	2.64736	0.0011817	2924.57	1.3734	47.467	0	698.949	46	3.86357	86.1868	0.219416	3.60451	0.498422	3833.25	3.00375	0.602467	0.440223
FW08NV050	XER	USA	Temperate	DesertXerics	Savanna	0	0	0	0	0	0	0	-1	0	-2	990	21.723	1.096	34.1905	0.527273	39.5455	1.5971	102.851	1.55578	0.191949	0.922917	0.960686	0.200663	-1.23144	0.000276667	14.7219	3.44187	1765.53	33926.9	1.12934	1.43478	325.277	50.7938	7.91321	6.95008	0	0	1.55578	39.9161	0	0	0
FW08NV053	XER	USA	Temperate	DesertXerics	Savanna	0.0286253	2.86253	0.586872	13.8702	1.17232	0.0020287	0.20287	-0.518744	0.982998	-0.00305173	223.5	4.87412	1.25683	1.804	0.42	4.84545	0.685335	20.16	0.6216	-0.206489	0.628409	0.792723	0.821174	-2.24254	0.02965	3.66467	0.0388716	2205.72	7.4997	14.6223	1.5	557.369	53.887	5.25412	14.6598	0.185942	2.82127	0.6216	1064.84	0.58225	0.199275	0.299135
FW08NV054	XER	USA	Temperate	DesertXerics	Savanna	0.0989783	9.89783	1.03734	20.8754	1.33996	0.00574074	0.574074	-0.171292	1.21077	0.0866354	148.5	0.180609	1.19961	1.365	0.427273	2.10909	0.324095	5.88	0.486073	-0.313299	0.706818	0.840725	28.4757	-1.23851	0.074	3.90506	0.0103058	2266.46	7.5006	31.3607	1.5	756.031	51.1501	4.97001	19.1566	0.173205	2.73861	0.486073	2831.95	1.29848	0.361441	0.356336
FW08NV056	XER	USA	Temperate	DesertXerics	Savanna	0.000270853	0.0270853	0.0116065	0.757576	0.244914	0.0007589	0.07589	-0.754759	2.12264	0.328918	1188	36.8736	1.26351	24.7474	0.518182	27.97	1.44669	93.0619	1.4488	0.161009	0.873958	0.934857	4.83612	-0.842461	0.0041213	20.3539	4.44648	2024.85	2271.01	3.97755	0.229175	667.531	56.3546	7.48541	22.9418	0.310679	4.86869	1.4488	822.068	0.174068	0.0696934	0.214439
FW08NV057	XER	USA	Temperate	DesertXerics	Savanna	0.000371261	0.0371261	0.0158316	0.420875	0.152556	2.15e-05	0.00215	-0.990762	0.0244108	-1.46331	237.6	11.0188	1.2286	6.76471	0.463636	11.3364	1.05447	28.85	0.752136	-0.123703	0.259091	0.50901	0.218114	-1.55182	0.00169599	1.88282	0.0543934	1947.25	2309.61	2.86292	0.181827	334.842	52.0515	5.96209	2.04448	0.173205	2.73861	0.752136	31.2937	0.241578	0.0939739	0.230284
FW08NV058	XER	USA	Temperate	DesertXerics	Savanna	0	0	0	0	0	0	0	-1	0	-2	712.8	38.7768	2.00297	19.8	0.745455	27.5818	1.44062	81.71	1.56255	0.193835	0.892045	0.944482	0.310137	-0.96572	0.000287037	6.44575	0.596467	1843.4	18907	1.35485	1.36364	340.031	50.9144	7.16015	7.17186	0	0	1.56255	18.1317	0	0	0
FW08NV062	XER	USA	Temperate	DesertXerics	Savanna	0	0	0	0	0	0	0	-1	0	-2	792	38.6923	1.8316	19.4	0.727273	26.3182	1.42026	81.02	1.53747	0.186807	1.04773	1.02359	0.228493	-0.942086	0.00022924	5.23225	0.509418	1815.95	26580.1	1.22643	0.33335	324.56	50.2649	7.62826	8.18989	0	0	1.53747	11.7545	0	0	0
FW08NV063	XER	USA	Temperate	DesertXerics	Savanna	0	0	0	0	0	0	0	-1	0	-2	170.28	11.2674	1.8096	5.585	0.318182	8.24545	0.916215	56.13	0.879482	-0.0557731	0.320455	0.566087	0.0239512	-2.17033	0.00100129	1.69231	0.277324	1904.23	1947.36	3.03525	1.5	322.081	46.8337	7.72013	15.932	0	0	0.879482	16.606	0	0	0
FW08NV065	XER	USA	Temperate	DesertXerics	Savanna	0.0383142	3.83142	0.684075	10.101	1.04536	0.00222222	0.222222	-0.491845	0.585859	-0.224857	148.5	3.97585	1.08234	2.04737	0.236364	2.63636	0.421005	22.15	0.457864	-0.339264	1.00114	1.00057	52.1833	-0.153112	0.023	0.792676	0.0620499	2929.83	23.535	15.1215	0	658.036	47.0642	3.55731	40.5868	0.173205	2.73861	0.457864	178.669	1.03878	0.309371	0.37829
FW08NV066	XER	USA	Temperate	DesertXerics	Savanna	0	0	0	0	0	0	0	-1	0	-2	594	55.6031	1.41691	18.3389	0.663636	19.3545	1.28678	95.1196	1.61483	0.208127	1.61364	1.27029	0.11206	-2.01391	0.0013978	8.12631	1.44589	1779.28	32396.6	1.14285	1.5	328.134	50.8068	7.81522	7.1503	0	0	1.61483	111.318	0	0	0
FW08NY002	NAP	USA	Temperate	BroadDecFor	Forest	0.130208	13.0208	1.14677	45.4545	1.66703	0.0895562	8.95562	0.956918	31.2633	1.49517	158.4	7.60482	2.40099	2.22	0.318182	3.49091	0.542939	12.18	0.439982	-0.356565	1.19886	1.09493	7.28309	-0.586179	0.0183792	0.376208	0.00413271	364.021	1.2123	6.90613	0	1159.71	70	5.90024	93.9124	0.280419	4.07634	0.439982	67.7611	1.1677	0.335999	0.637341
FW08NY003	NAP	USA	Temperate	BroadDecFor	Forest	0	0	0	0	0	0	0	-1	0	-2	149	2.57219	1.11166	2.395	0.181818	3.98182	0.600081	10.3667	0.285485	-0.544417	0.0397727	0.199431	6.47379	-0.703114	0.0229095	0.397216	0.00972809	473.86	2.1744	4.61877	1.23488	1112.81	67.0344	7.09255	31.0017	0	0	0.285485	89.1802	0	0	0
FW08NY003	NAP	USA	Temperate	BroadDecFor	Forest	0	0	0	0	0	0	0	-1	0	-2	148.5	1.81095	1.13948	2.265	0.381818	4.28182	0.631628	10.45	0.486318	-0.313079	0.0204545	0.143019	17.8657	-0.7516	0.0194296	2.86242	0.0117466	473.86	2.1744	4.61877	3.22734	1112.81	67.0344	7.09255	31.0017	0	0	0.486318	545.035	0	0	0
FW08NY004	NAP	USA	Temperate	BroadDecFor	Forest	0.0171733	1.71733	0.434142	10.101	1.04536	0.0047409	0.47409	-0.24102	2.78851	0.446927	158.4	7.34283	1.29161	3.735	0.454545	5.88182	0.769512	20.71	0.661645	-0.179375	1.22841	1.10834	175.602	-0.136764	0.0433993	4.57857	0.0740393	117.296	22.5369	2.81724	0	876.447	66	7.11992	61.2515	0.261853	3.68235	0.661645	1947.33	0.626057	0.211136	0.395761
FW08NY008	NAP	USA	Temperate	BroadDecFor	Forest	0.00486858	0.486858	0.17227	4.64286	0.751499	0.000893198	0.0893198	-0.722804	0.851786	-0.0646007	280	8.429	1.03725	8.3	0.327273	9.53636	0.979383	33.1636	0.658909	-0.181175	0.846591	0.920104	36.7415	0.0164654	0.00841071	2.91294	0.289621	486.265	24.1524	3.96063	1.30306	1178.85	69.7692	7.37128	90.1923	0.250538	3.4672	0.658909	240.099	0.363576	0.134679	0.380231
FW08NY009	NAP	USA	Temperate	BroadDecFor	Forest	0.0374532	3.74532	0.676265	18.1818	1.28289	0.00272576	0.272576	-0.428785	1.32323	0.124906	148.5	4.83547	1.25473	2.915	0.455556	4.85455	0.686149	11.75	0.573056	-0.241803	1.20568	1.09804	8.78198	-0.927361	0.0191074	2.2849	0.00917855	408.38	2.6532	5.91312	1.03791	900.373	69	7.75588	30.4274	0.187829	2.83351	0.573056	427.853	0.583682	0.199668	0.327768
FW08NY011	NAP	USA	Temperate	BroadDecFor	Forest	0.00705467	0.705467	0.231843	4.0404	0.702465	0.0015826	0.15826	-0.587943	0.906397	-0.0379162	148.5	6.76335	1.16047	2.805	0.263636	5.72727	0.757948	14.16	0.405236	-0.392292	0.4	0.632456	0.627217	-1.55209	0.0113333	0.525917	0.0092876	479.985	3.5802	10.3418	0.583336	904.047	67	7.40657	93.3635	0.239013	3.16565	0.405236	58.4118	0.552733	0.191097	0.589811
FW08NY014	NAP	USA	Temperate	BroadDecFor	Forest	0.00869565	0.869565	0.271741	9.09091	1.00393	0.000637198	0.0637198	-0.785899	0.666162	-0.169949	198	58.4822	1.4391	5.42	0.372727	10.4545	1.01931	92.43	1.29703	0.112949	0.188636	0.434323	0.0392056	-1.12527	0.000175	0.743814	0.132193	527.978	18.0576	6.4938	0	1102.68	66.635	5.1312	97.3884	0.184173	2.80979	1.29703	1.27564	0.268762	0.10338	0.141996
FW08NY015	NAP	USA	Temperate	BroadDecFor	Forest	0.0202288	2.02288	0.48042	18.5185	1.29045	0.00730534	0.730534	-0.0806424	6.68771	0.825926	237.6	5.6479	1.16512	6.105	0.336364	9.15455	0.961637	24.6327	0.58269	-0.234562	1.55	1.24499	241.974	-0.216764	0.0748574	7.70123	0.338066	556.594	16.7409	8.12908	0	1025.49	67.1386	6.73834	97.0163	0.271855	3.97639	0.58269	5649.64	0.434362	0.156659	0.466551
FW08NY016	NAP	USA	Temperate	BroadDecFor	Forest	0.0167588	1.67588	0.427467	20.202	1.32638	0.00448439	0.448439	-0.260872	5.40572	0.733657	356.4	47.2509	1.38944	10.38	0.690909	12.0545	1.08115	88.06	1.57151	0.196317	1.23523	1.11141	1.13293	-0.935153	0.000891975	4.2541	0.58748	164.774	141.263	2.67541	0.878823	1195.71	66	9.59506	53.7433	0.27145	3.74463	1.57151	37.1866	0.31064	0.117484	0.172732
FW08NY018	NAP	USA	Temperate	BroadDecFor	Forest	0.0659609	6.59609	0.88059	17.4497	1.26599	0.0107745	1.07745	0.0709411	2.85034	0.456417	149	5.09828	1.13338	0.984211	0.281818	2.64545	0.4225	7.52667	0.357085	-0.447229	0.621591	0.78841	0.0178024	-2.54779	0.00738095	0.158789	0.000431237	208.71	5.4882	2.54823	2.62128	967.193	71	8.93081	11.5561	0.227758	3.31938	0.357085	11.4858	1.25475	0.353098	0.637826
FW08NY022	NAP	USA	Temperate	BroadDecFor	Forest	0.0119796	1.19796	0.34202	8.08081	0.958124	0.00384621	0.384621	-0.314598	2.59444	0.415715	198	24.3822	1.22785	4.63	0.236364	6.74545	0.829011	35.9579	0.595943	-0.224796	0.152273	0.390221	0.346747	-1.51934	0.005275	0.476267	0.0662345	152.917	25.8129	1.44066	1.35611	932.364	71	8.95285	22.9002	0.252581	3.7917	0.595943	24.6206	0.562112	0.193712	0.423834
FW08NY024	NAP	USA	Temperate	BroadDecFor	Forest	0.00830298	0.830298	0.262522	10.4618	1.05925	0.00188735	0.188735	-0.5395	2.37807	0.378046	277.2	8.60791	1.08609	9.99474	0.518182	12.6	1.10037	28.18	0.799982	-0.0969199	1.06979	1.03431	61.7805	-0.109096	0.0124921	8.47392	0.248637	504.479	42.8517	5.24641	0	1143.65	66.9976	5.82688	90.4602	0.230614	3.40798	0.799982	1037.4	0.270475	0.103966	0.288274
FW08NY041	NAP	USA	Temperate	BroadDecFor	Forest	0.0116443	1.16443	0.335344	12.2054	1.12075	0.00087453	0.087453	-0.727108	0.916667	-0.0330765	237.6	6.67589	1.06656	9.71	0.327273	10.4818	1.02044	19.72	0.524473	-0.280277	1.17083	1.08205	209.983	0.355885	0.02335	3.1666	0.133339	745.38	9.0837	11.0469	0	1563.48	63.5673	4.46659	97.3431	0.200436	2.91532	0.524473	724.614	0.278131	0.106575	0.382167
FW08NY046	NAP	USA	Temperate	BroadDecFor	Forest	0.0534897	5.34897	0.802704	48.8215	1.69742	0.00704896	0.704897	-0.09426	6.43378	0.809141	178.2	24.5864	2.00016	7.015	0.209091	9.12727	0.960341	54.5	0.754091	-0.122576	0.738636	0.85944	0.013705	-2.04748	0.00108333	0.607579	0.167357	379.881	3.9789	11.3926	0	912.13	68.4386	7.95512	54.8292	0.239222	3.20089	0.754091	6.45047	0.350696	0.130557	0.317233
FW08NY048	NAP	USA	Temperate	BroadDecFor	Forest	0.00310583	0.310583	0.117465	1.3468	0.370476	0.0011973	0.11973	-0.658111	0.519192	-0.276387	148.5	1.91377	1.55052	1.18333	0.27	4.33636	0.637126	4.22222	0.312222	-0.505536	1.32386	1.15059	1.54534	-1.52376	0.0248337	0.755697	0.000370283	482.198	0.2556	7.65868	1.05992	1235.87	68	7.41116	85.7639	0.379731	5.55273	0.312222	183.915	1.2805	0.358031	1.21622
FW08NY055	SAP	USA	Temperate	BroadDecFor	Forest	0.00395062	0.395062	0.144593	4.48934	0.73952	0.00132148	0.132148	-0.634235	1.50168	0.179461	356.4	28.0769	1.18518	10.581	0.4	11.3636	1.05552	60.76	1.0076	0.00328816	1.47045	1.21262	17.9173	-0.267606	0.00716049	4.3686	0.822604	307.219	24.309	9.58211	1.2955	1209.06	67.6506	9.39014	91.483	0.300008	4.11419	1.0076	306.557	0.362048	0.134193	0.297745
FW08NY065	NAP	USA	Temperate	BroadDecFor	Forest	0.110053	11.0053	1.07937	35.0168	1.55651	0.0443238	4.43238	0.656326	14.103	1.14962	148.5	5.07094	1.73486	2.06	0.3	3.18182	0.502675	11.53	0.4153	-0.381638	1.13409	1.06494	0.879953	-1.24393	0.00711852	0.26421	0.00298193	422.417	5.5242	6.547	1.59298	1109.14	65	7.43886	43.8021	0.242944	3.41792	0.4153	18.4317	1.0742	0.316852	0.584985
FW08NY066	NAP	USA	Temperate	BroadDecFor	Forest	0.0990295	9.90295	1.03754	33.67	1.53995	0.0149436	1.49436	0.202585	5.08081	0.706787	148.5	3.67019	1.99647	1.56111	0.18	3.4	0.531479	9.38889	0.273889	-0.562426	0.284091	0.533002	0.00774597	-2.45635	0.00512419	0.0929786	0.00144898	151.45	0.45	3.61726	1.02742	923.222	72	9.01212	18.618	0.225627	3.25566	0.273889	4.66911	0.957548	0.291712	0.823792
FW08NY076	NAP	USA	Temperate	BroadDecFor	Forest	0	0	0	0	0	0	0	-1	0	-2	198	14.8035	1.78097	5.81	0.336364	6.35455	0.803084	46.51	0.801464	-0.0961162	0.120455	0.347066	10.0688	-0.209256	0.00379444	1.49739	0.245244	559.035	54.3249	3.28655	0.712155	1227.03	67.696	7.02786	76.9699	0	0	0.801464	55.6811	0	0	0
FW08NY077	NAP	USA	Temperate	BroadDecFor	Forest	0.107903	10.7903	1.07153	43.8479	1.65174	0.0701788	7.01788	0.852351	28.5181	1.45527	223.5	0.958039	1.08435	1.44	0.336364	4.06364	0.608915	3.42	0.370564	-0.431137	2.01364	1.41903	123.538	-0.0227978	0.0363508	1.38328	0.000263192	336.767	0.6597	22.7371	0	1000.62	70	7.80967	75.1397	0.296109	4.57695	0.370564	492.775	1.12632	0.327628	0.799077
FW08NY081	NAP	USA	Temperate	BroadDecFor	Forest	0.00829187	0.829187	0.262258	4.0404	0.702465	0.000480929	0.0480929	-0.829466	0.234343	-0.611999	148.5	5.39301	1.11193	2.095	0.313636	4.87273	0.687772	13.68	0.450436	-0.346367	1.21477	1.10217	14.3169	-0.323549	0.0126444	0.80552	0.00801749	479.625	7.5384	4.58419	0.181823	1063.26	66.3635	7.62616	75.0418	0.173205	2.73861	0.450436	99.8164	0.562029	0.193689	0.384527
FW08NY084	NAP	USA	Temperate	BroadDecFor	Forest	0.0228061	2.28061	0.515954	25.2525	1.41917	0.0141831	1.41831	0.18136	15.7045	1.1963	396	13.7824	2.00922	9.155	0.509091	11.0727	1.04425	44.9091	0.958182	-0.0185521	1.58977	1.26086	4.82233	-0.98268	0.0076875	6.73006	0.507486	399.598	52.0551	3.42328	0.0681818	1115.83	68.8805	5.70083	95.9674	0.310553	4.67227	0.958182	507.026	0.421962	0.152888	0.324106
FW08NY088	NAP	USA	Temperate	BroadDecFor	Forest	0.0702009	7.02009	0.904179	19.5286	1.31236	0.0397773	3.97773	0.610418	11.0653	1.04436	148.5	2.98399	1.3326	1.835	0.718182	2.78182	0.444329	9.24	0.810582	-0.0912031	1.88636	1.37345	5.35169	-1.69168	0.0316659	5.92858	0.00409245	632.889	1.1079	30.5791	0.33335	1111.65	67	4.96431	99.3501	0.304968	4.90698	0.810582	1839.79	1.76395	0.44153	0.376234
FW08OH001	NAP	USA	Temperate	BroadDecFor	Forest	0.0164057	1.64057	0.421697	4.02685	0.701296	0.00858837	0.858837	-0.0182554	2.10805	0.325937	149	1.59291	1.06116	0.43	0.363636	2.45455	0.389971	2.58667	0.389503	-0.409489	1.13523	1.06547	6.63295	-0.93255	0.0178905	0.759654	2.52557e-05	340.451	0.7137	5.44874	0.856077	997.184	69	10.2374	15.0063	0.343793	4.82821	0.389503	133.188	1.96705	0.472325	0.882644
FW08OH002	SAP	USA	Temperate	BroadDecFor	Forest	0.000748593	0.0748593	0.0313516	1.31752	0.365024	4.34e-05	0.00434	-0.981549	0.0764163	-1.0634	227.7	16.7767	1.52397	7.52	0.845455	17.6	1.24551	28.99	1.13535	0.0551315	1.19432	1.09285	41.6463	0.107318	0.00384058	11.262	0.0643884	307.059	89.8263	1.5514	0.606086	1054.28	68.8397	10.9921	75.5999	0.173205	2.73861	1.13535	423.874	0.155603	0.0628087	0.152556
FW08OH003	NAP	USA	Temperate	BroadDecFor	Forest	0	0	0	0	0	0	0	-1	0	-2	673.2	11.9176	1.01069	13.9	0.99	14.2364	1.1534	28.34	1.2734	0.104965	0.165909	0.407319	3.49985	-0.60072	0.00101471	9.02729	0.0763955	345.512	106.446	0.723356	3.72737	986.699	70	10.2111	10.8334	0	0	1.2734	89.7685	0	0	0
FW08OH004	TPL	USA	Temperate	TempSavan	Savanna	0.00944463	0.944463	0.2888	4.02685	0.701296	0.000547788	0.0547788	-0.810289	0.233557	-0.613399	149	10.5267	1.0955	1.605	0.809091	4.26364	0.62978	16.5267	0.974358	-0.0112816	0.215909	0.46466	1.11334	-1.68308	0.00641667	3.24088	0.00448201	318.977	3.573	1.92886	1.26517	1001.15	66	10.9725	13.0479	0.173205	2.73861	0.974358	203.797	0.642319	0.215457	0.177763
FW08OH005	NAP	USA	Temperate	BroadDecFor	Forest	0.00589307	0.589307	0.201208	13.0719	1.14835	0.0024118	0.24118	-0.467016	5.34982	0.72915	673.2	42.0229	2.65795	17.25	1.86455	22.1818	1.346	88.68	2.75135	0.439545	0.915909	0.957031	0.460781	-1.24717	0.000222689	25.4207	0.552263	339.574	212.828	0.810267	0.386377	1020.48	67.1312	10.318	25.3463	0.311729	4.39728	2.75135	55.4769	0.198238	0.0785431	0.113301
FW08OH006	NAP	USA	Temperate	BroadDecFor	Forest	0.00666596	0.666596	0.22183	5.36913	0.80408	0.00331631	0.331631	-0.364887	2.67114	0.42832	149	20.8611	1.45459	3.965	1.11818	8.05455	0.906041	27.46	1.39278	0.143883	1.04659	1.02303	0.873761	-1.27937	0.0012	4.53473	0.013194	240.55	24.5565	1.73173	0.4697	931.572	69.3579	9.98774	21.5723	0.325824	4.46595	1.39278	53.3284	0.554463	0.191581	0.233937
FW08OH007	NAP	USA	Temperate	BroadDecFor	Forest	0.0247046	2.47046	0.540387	8.05369	0.956826	0.00428007	0.428007	-0.27736	1.3953	0.14777	149	21.4985	1.22948	2.27222	0.32	3.26	0.513218	34.0977	0.660977	-0.179813	0.7175	0.847054	0.0381209	-2.1523	0.00325926	0.279281	0.024038	374.333	2.7459	2.97201	0.866705	1113.48	70	8.84714	64.2085	0.224078	3.31439	0.660977	8.92046	1.01668	0.304638	0.33901
FW08OH008	SAP	USA	Temperate	BroadDecFor	Forest	0.00370362	0.370362	0.136835	2.01342	0.47906	0.00021481	0.021481	-0.915492	0.116779	-0.896954	149	2.697	1.02146	2.01	0.481818	5.43636	0.735308	6.4	0.545818	-0.262952	1.24091	1.11396	55.9105	-0.415973	0.0252619	4.22798	0.00178845	351.542	1.7298	8.79424	1.47727	1056.53	68.9995	10.6482	84.5473	0.173205	2.73861	0.545818	1046.71	0.503758	0.177178	0.317331
FW08OH011	SAP	USA	Temperate	BroadDecFor	Forest	0	0	0	0	0	0	0	-1	0	-2	149	6.80806	1.26797	1.085	0.318182	1.97273	0.295067	11.3133	0.431315	-0.365205	0.547727	0.740086	0.492602	-1.39118	0.00522019	0.149982	0.0012017	350.416	3.438	5.76239	0.80305	986.395	67	10.1023	72.3885	0	0	0.431315	7.67277	0	0	0
FW08OH013	SAP	USA	Temperate	BroadDecFor	Forest	0.00209137	0.209137	0.0824757	0.671141	0.223013	0.0001213	0.01213	-0.950278	0.0389262	-1.31046	149	15.9885	2.4821	1.19	0.581818	3.20909	0.506382	20.1533	0.783352	-0.106043	0.438636	0.662296	0.0120969	-3.19541	0.00780238	0.943994	0.00479697	302.914	3.4335	4.13905	1.5	1028.1	68	10.7602	43.2059	0.173205	2.73861	0.783352	72.1809	0.853392	0.267967	0.221108
FW08OH015	NAP	USA	Temperate	BroadDecFor	Forest	0.010017	1.0017	0.3014	5.36913	0.80408	0.000580988	0.0580988	-0.801071	0.311409	-0.492941	149	10.3543	1.03528	1.39474	0.66	5.36	0.729165	12.1067	0.781067	-0.107312	0.746591	0.864055	4.59105	-0.589181	0.00348095	1.51318	0.00108813	256.592	14.4009	0.514718	1.56061	1038.11	69.0238	9.48463	52.6059	0.173205	2.73861	0.781067	51.6196	0.510935	0.179246	0.221755
FW08OH020	TPL	USA	Temperate	TempSavan	Savanna	0	0	0	0	0	0	0	-1	0	-2	149	3.92601	2.05981	0.88	0.327273	2.29091	0.360008	6.94667	0.396739	-0.401495	1.42386	1.19326	0.375776	-1.60584	0.00579048	0.226039	0.000352691	222.272	2.2401	0.38311	0	906.951	69	9.87863	0	0	0	0.396739	12.827	0	0	0
FW08OH022	NAP	USA	Temperate	BroadDecFor	Forest	0.00417194	0.417194	0.151429	11.708	1.10408	0.00242447	0.242447	-0.465407	6.80395	0.833399	435.6	41.3845	1.44346	10	0.963636	28.0636	1.44814	56.59	1.52954	0.18456	1.16136	1.07767	12.2661	-0.345637	0.00317677	19.2495	0.296294	344.12	93.2625	0.972391	0	972.838	69.8832	10.0355	37.429	0.330112	4.83194	1.52954	599.28	0.172178	0.0689936	0.215825
FW08OH025	SAP	USA	Temperate	BroadDecFor	Forest	0.00285592	0.285592	0.109103	1.34228	0.369639	0.000165643	0.0165643	-0.933434	0.0778523	-1.05625	149	23.1968	1.16156	3.385	0.390909	4.7	0.672098	39.7267	0.788176	-0.103377	0.307955	0.554937	1.0638	-0.348275	0.000571429	0.27711	0.0229025	332.585	4.3695	5.08257	0	1037.95	69	10.5587	84.5675	0.173205	2.73861	0.788176	1.55181	0.582684	0.199394	0.219754
FW08OH026	NAP	USA	Temperate	BroadDecFor	Forest	0.0159278	1.59278	0.413766	8.94855	0.99776	0.00245687	0.245687	-0.461317	1.38031	0.143113	223.5	9.34208	1.16751	1.83889	0.863636	5.61818	0.749596	11.32	0.976836	-0.0101782	1.18068	1.08659	2.6084	-1.09862	0.00379841	3.64563	0.00131537	243.698	3.7737	2.7569	0	1010.04	69	9.62122	42.7856	0.242303	3.18701	0.976836	135.706	0.567266	0.195143	0.248049
FW08OH028	TPL	USA	Temperate	TempSavan	Savanna	0.000838725	0.0838725	0.0349782	4.07925	0.7058	0.000288501	0.0288501	-0.889915	1.40317	0.150193	1029.6	22.512	1.31588	31.7368	1.30455	48.6364	1.68696	52.71	1.83165	0.262841	1.61339	1.27019	1.61748	-0.27613	0.000125237	19.7812	0.252033	313.269	576.149	0.684866	0.309539	967.279	67.5904	10.9338	8.43747	0.271852	4.00483	1.83165	24.278	0.0823423	0.0343646	0.148419
FW08OH029	NAP	USA	Temperate	BroadDecFor	Forest	0.00521998	0.521999	0.182414	4.69799	0.755721	0.000395227	0.0395227	-0.855355	0.355705	-0.436869	149	25.131	1.26922	4.035	0.445455	9	0.954243	30.4067	0.749521	-0.125216	0.945455	0.972345	0.416084	-1.5151	0.00390476	1.10434	0.0286134	317.985	13.2642	2.32608	0.575786	1032.34	67.2555	10.4968	50.6595	0.201408	2.92163	0.749521	42.2595	0.324626	0.122093	0.268716
FW08OH030	NAP	USA	Temperate	BroadDecFor	Forest	0	0	0	0	0	0	0	-1	0	-2	149	3.79111	1.16781	0.894737	0.718182	2.58182	0.411926	12.8451	0.846633	-0.0723051	0.855682	0.925031	0.0342027	-2.81709	0.00297857	2.06553	0.00184881	336.786	271.063	0.595835	0.0606091	969.819	69.8075	9.67444	26.5208	0	0	0.846633	60.2927	0	0	0
FW08OH032	TPL	USA	Temperate	TempSavan	Savanna	0.00128342	0.128342	0.0524407	4.28195	0.722794	0.000732174	0.0732174	-0.761408	2.4428	0.389662	910.8	16.7464	1.78216	20.5	1.48182	33.3636	1.52327	48.53	1.96712	0.29383	0.975	0.987421	4.45288	-0.664856	0.000782609	54.7448	0.403749	323.318	463.982	0.532356	0.863673	987.035	69.1503	9.89384	12.9015	0.349631	4.99915	1.96712	419.869	0.149838	0.0606368	0.177738
FW08OH033	NAP	USA	Temperate	BroadDecFor	Forest	0.00144214	0.144214	0.0585071	4.10354	0.707871	0.000302886	0.0302886	-0.885094	0.861848	-0.0595594	950.4	30.7432	1.10976	24.8	0.881818	28.4545	1.45415	80.14	1.68322	0.22614	1.45114	1.20463	15.2004	0.0216652	0.00112616	20.3324	1.69843	369.408	549.445	0.550682	1.4575	1019.22	68.1852	9.59195	30.3942	0.251329	3.46629	1.68322	224.395	0.121819	0.0499226	0.149314
FW08OH036	TPL	USA	Temperate	TempSavan	Savanna	0	0	0	0	0	0	0	-1	0	-2	158.4	34.3315	1	3.745	0.881818	6.17273	0.790477	63.53	1.51712	0.181019	0	0	258.432	1.4771	0.0006875	2.25798	0.0875159	226.134	7.2171	0.178801	1.43184	905.635	69	9.89518	0.224467	0	0	1.51712	15.2131	0	0	0
FW08OH037	SAP	USA	Temperate	BroadDecFor	Forest	0.00524728	0.524728	0.183192	7.34619	0.921488	0.000955661	0.0955661	-0.708706	1.33792	0.129666	326.7	32.2678	1.22477	8.59474	1.44545	14	1.14613	48.34	1.92885	0.285299	1.08977	1.04392	2.56072	-0.355595	0.000287879	7.45732	0.0577497	256.49	72.3636	1.41344	0	1022.83	67.2146	11.0373	70.5699	0.264449	3.45354	1.92885	21.0387	0.246682	0.0957556	0.137102
FW08OH038	NAP	USA	Temperate	BroadDecFor	Forest	0.000294985	0.0294985	0.0126257	1.51515	0.400564	0.000127065	0.0127065	-0.948051	0.652652	-0.178715	1584	28.1119	1.15388	43.5789	1.77091	51.3636	1.71066	76.47	2.53561	0.404082	1.10682	1.05205	34.6667	0.0276024	0.00104201	139.181	2.67381	295.288	746.361	0.704592	0.863655	969.839	69.5921	10.1808	34.3365	0.328395	4.46301	2.53561	1421.27	0.0868904	0.0361858	0.129513
FW08OH044	TPL	USA	Temperate	TempSavan	Savanna	0	0	0	0	0	0	0	-1	0	-2	149	6.93851	1.01889	1.665	0.3	2.87273	0.458294	10.6867	0.406867	-0.390548	0.870455	0.932982	2.95574	-0.601445	0.0066119	0.201106	0.00170536	284.418	1.1952	3.19233	2.94704	1005.84	67	11.23	2.03313	0	0	0.406867	13.031	0	0	0
FW08OH050	NAP	USA	Temperate	BroadDecFor	Forest	0.00578405	0.578405	0.198218	7.38255	0.923376	0.00262806	0.262806	-0.440325	3.35436	0.526903	149	14.9815	1.18349	6.29412	0.872727	12.7636	1.10597	20.5533	1.07826	0.0327237	1.04091	1.02025	18.5472	-0.645716	0.0109381	12.8348	0.033624	337.21	10.5489	2.69291	1.28339	1086.96	70	9.35092	41.6859	0.288661	4.27038	1.07826	1375.8	0.334574	0.125343	0.26771
FW08OK002	SPL	USA	Temperate	TempSavan	Savanna	0.0151857	1.51857	0.401153	13.7085	1.16757	0.00364056	0.364056	-0.333429	3.28644	0.518045	277.2	24.9576	1.16315	6.87368	0.509091	9.02727	0.955557	45.29	0.961991	-0.016829	0.847727	0.920721	0.242233	-1.42326	0.00130556	1.41194	0.0994481	283.635	182.718	0.624885	1.36365	1016.23	63.0518	15.7832	49.5897	0.230833	3.19015	0.961991	18.065	0.35339	0.131423	0.239954
FW08OK003	SPL	USA	Temperate	TempSavan	Savanna	0.00572291	0.572291	0.196533	0.671141	0.223013	0.000331929	0.0331929	-0.875519	0.0389262	-1.31046	149	6.80337	1.32084	1.0975	0.195455	1.17273	0.069197	24.8	0.443455	-0.353151	0.6	0.774597	0.0237887	-2.34805	0.00433333	0.0885957	0.0132143	661.126	15.3423	2.35446	1.69697	591.267	59	15.2159	1.61905	0.173205	2.73861	0.443455	3.76236	2.33525	0.523129	0.390581
FW08OK005	SPL	USA	Temperate	TempSavan	Savanna	9.45e-05	0.00945	0.00408481	1.04167	0.309985	2.4e-05	0.0024	-0.9897	0.264867	-0.560877	3168	8.28764	1.11263	69.6	3.22545	110.182	2.04211	73.36	3.95905	0.597591	0.230682	0.480293	0.194865	-3.64817	0.00923078	3060.13	31.8312	779.862	49156.2	0.469871	0.0606091	596.085	56.9821	15.3691	2.05334	0.231125	3.45751	3.95905	276824	0.03138	0.0134187	0.0583788
FW08OK006	SPL	USA	Temperate	TempSavan	Savanna	0.00182598	0.182598	0.0728373	2.0202	0.480036	0.000287045	0.0287045	-0.890406	0.317576	-0.484688	247.5	28.5425	1	8.32632	0.323636	11.0636	1.0439	38.96	0.713236	-0.146767	0.505682	0.711113	54.9991	1.50034	0.000641975	0.421903	0.0469793	279.854	82.2978	1.49722	0.1894	1071.81	63.8108	16.7179	43.421	0.331144	3.76351	0.713236	2.65435	0.340169	0.12716	0.464284
FW08OK007	SPL	USA	Temperate	TempSavan	Savanna	0.0231932	2.31932	0.521049	26.3348	1.43672	0.00218206	0.218206	-0.497291	2.47763	0.395786	277.2	41.3732	1.31817	8.2	0.536364	11.3545	1.05517	69.88	1.23516	0.0917245	0.985227	0.992586	0.0259402	-2.33213	0.00146071	2.68879	0.321001	267.478	53.0514	1.0312	0.969714	1063.54	64.7602	16.0969	41.236	0.192385	2.90346	1.23516	38.49	0.255709	0.098889	0.155757
FW08OK009	SPL	USA	Temperate	TempSavan	Savanna	0.0128233	1.28233	0.358378	4.69799	0.755721	0.00124752	0.124752	-0.648296	0.457047	-0.330639	149	24.9557	1.35121	2.84737	0.418182	3.66364	0.563912	30.1151	0.719333	-0.14307	0.439773	0.663154	0.0253808	-2.00643	0.00166667	0.259192	0.0128592	442.578	15.2208	0.699201	1.5	756.782	62	16.0121	0.555818	0.201408	2.92163	0.719333	4.23347	0.797467	0.254661	0.279993
FW08OK010	SPL	USA	Temperate	TempSavan	Savanna	0.0716569	7.16569	0.911993	17.0022	1.25533	0.0041561	0.41561	-0.287678	0.98613	-0.00168409	223.5	8.46667	1.01681	1.365	0.418182	2.37273	0.375248	27.9	0.697182	-0.156654	0.1	0.316228	0.43306	-1.55059	0.00279782	0.491849	0.0156622	752.812	118.289	1.29978	1.5	615.679	59.1235	14.1545	0.408576	0.173205	2.73861	0.697182	13.4858	1.1542	0.333287	0.248436
FW08OK012	TPL	USA	Temperate	TempSavan	Savanna	0.0685909	6.85909	0.895372	25.5034	1.4233	0.00397827	0.397827	-0.302921	1.47919	0.172951	149	22.2674	1.51705	2.515	0.372727	3.71818	0.570331	31.0467	0.683194	-0.165456	0.9	0.948683	8.78527	0.369327	0.00142571	0.227065	0.0127048	201.27	2.7162	2.43273	0	1161.95	67	15.7734	62.558	0.173205	2.73861	0.683194	3.17256	0.736546	0.239686	0.253523
FW08OK013	SPL	USA	Temperate	TempSavan	Savanna	0	0	0	0	0	0	0	-1	0	-2	149	8.26553	1	1.6875	0.25	4.10909	0.613746	27.0267	0.520267	-0.283774	0.240909	0.490825	0.00774597	-2.59049	0.00267619	0.342443	0.0177532	324.958	11.6739	1.49898	0.697	931.932	63	16.3824	9.45185	0	0	0.520267	8.98113	0	0	0
FW08OK017	SPL	USA	Temperate	TempSavan	Savanna	3.11e-05	0.00311	0.00134856	0.10101	0.0417913	1.81e-06	0.000181	-0.999215	0.00585859	-1.79974	990	10.125	1.20837	21.42	0.309091	32.4545	1.51128	29.51	0.604191	-0.218826	0.338636	0.581925	0.334096	-1.009	0.00109833	2.33487	0.160103	1499.3	57834.3	1.32069	1.5	466.942	52.7219	12.1652	9.84594	0.173205	2.73861	0.604191	25.1317	0.084383	0.0351827	0.286673
FW08OK020	SPL	USA	Temperate	TempSavan	Savanna	0.00177893	0.177893	0.0711058	0.671141	0.223013	0.000103178	0.0103178	-0.957354	0.0389262	-1.31046	149	6.52873	1.0618	1.625	0.209091	3.77273	0.576655	9.72	0.306291	-0.513866	1.25682	1.12108	0.0419869	-1.41084	0.00189476	0.0607023	0.000695417	408.776	21.1842	1.33438	0.95455	855.478	63	16.1256	4.17126	0.173205	2.73861	0.306291	1.12716	0.725897	0.237015	0.565492
FW08OK023	SPL	USA	Temperate	TempSavan	Savanna	0.00795837	0.795837	0.254267	8.75421	0.989192	0.000629936	0.0629936	-0.787829	0.692929	-0.153088	297	14.871	1.32878	7.44	0.836364	11	1.04139	31.68	1.15316	0.0618909	0.610227	0.78117	2.05274	-1.02846	0.00223333	6.24545	0.0712278	322.351	254.306	0.689677	0.181818	931.675	63	15.9904	39.6405	0.188392	2.83716	1.15316	136.692	0.257924	0.0996543	0.163369
FW08OK024	SPL	USA	Temperate	TempSavan	Savanna	0.008088	0.8088	0.25739	10.3306	1.05425	0.00081509	0.081509	-0.741102	1.04109	0.021641	435.6	27.7438	1.12496	13.25	0.781818	12.7727	1.10628	64.87	1.43052	0.155493	0.555682	0.745441	0.131338	-1.83703	0.000965593	5.51695	0.470253	673.049	4022.97	0.653711	0.863659	653.55	59.1094	14.8314	0.845798	0.203915	2.9379	1.43052	52.2059	0.230013	0.0899098	0.142547
FW08OK025	SPL	USA	Temperate	TempSavan	Savanna	0.000117423	0.0117423	0.00506991	1.61616	0.417665	1.88e-05	0.00188	-0.991911	0.259394	-0.569612	2970	na	2.06467	66.05	0.709091	137.636	2.13873	41.84	1.12749	0.052113	1.23068	1.10936	0.232637	na	0	na	na	921.105	32846.3	1.12734	0.0909091	544.283	57.3065	13.2474	3.7208	0.195666	3.19144	1.12749	na	0.0231875	0.00995521	0.173541
FW08OK026	SAP	USA	Temperate	BroadDecFor	Forest	0.000467977	0.0467977	0.0198628	1.76768	0.442115	0.000166332	0.0166332	-0.933178	0.628283	-0.194987	1188	65.181	1.60681	30.525	0.399091	37.7727	1.57718	117.39	1.57299	0.196726	1.39886	1.18274	55.2371	0.886671	0.000920833	10.3348	3.31253	313.329	929.07	1.84546	0.530309	1390.56	65.7482	15.8727	74.6498	0.304821	3.59269	1.57299	93.2633	0.0951134	0.0394591	0.193784
FW08OK027	SPL	USA	Temperate	TempSavan	Savanna	7.49e-05	0.00749	0.00324074	1.09091	0.320335	2.91e-05	0.00291	-0.987542	0.424242	-0.362268	2475	7.99233	1.05281	71.225	0.748182	145.636	2.16327	42.57	1.17388	0.0696244	0.5625	0.75	0.264559	-0.801199	0.0001447	38.0028	0.753586	874.471	35889.2	1.08832	0.666673	568.734	57.6428	13.4309	3.61734	0.249491	3.55246	1.17388	53.8903	0.0243927	0.0104665	0.212535
FW08OK028	SPL	USA	Temperate	TempSavan	Savanna	0.00571559	0.571559	0.196331	5.05051	0.781792	0.000893919	0.0893919	-0.722639	0.789899	-0.0969649	198	25.7312	1.11079	6.785	0.740909	8.83636	0.946274	71.16	1.45251	0.162119	0.481818	0.694131	0.0341635	-2.23013	0.000811111	3.91552	0.315381	453.026	617.974	1.25615	0.962132	770.124	61.0581	16.251	3.53323	0.194768	3.17332	1.45251	31.124	0.359121	0.133258	0.134091
FW08OK030	TPL	USA	Temperate	TempSavan	Savanna	0.0111071	1.11071	0.324428	9.25926	1.01112	0.00164082	0.164082	-0.578262	1.36785	0.1392	237.6	25.4176	1.21172	6.465	0.381818	8.33636	0.920977	57.29	0.954718	-0.0201248	0.3875	0.622495	0.00886565	-2.68234	0.00188426	1.50937	0.233084	255.006	41.7285	0.726855	0.492441	1128.1	65	14.3409	4.17125	0.218074	3.02978	0.954718	27.8717	0.363441	0.134636	0.228417
FW08OK031	SPL	USA	Temperate	TempSavan	Savanna	0.0023189	0.23189	0.0905718	5.97643	0.843633	0.000273173	0.0273173	-0.895113	0.70404	-0.146277	1188	19.6851	1.14406	22.65	0.222727	25.7727	1.41116	52.01	0.742827	-0.129112	0.451136	0.671667	0.0184644	-2.52725	0.0032537	3.46134	0.986236	1372.34	5470.4	2.03045	1.8788	439.627	53.1394	12.1898	1.00819	0.204561	3.06665	0.742827	110.369	0.118988	0.0488254	0.275382
FW08OK035	SPL	USA	Temperate	TempSavan	Savanna	0.0045124	0.45124	0.161739	6.60451	0.881071	0.000384085	0.0384085	-0.858837	0.56216	-0.242482	514.8	31.2599	1.18933	10.5	0.636364	14.6364	1.16543	50.42	1.14056	0.0571195	1.29211	1.13671	1.66558	-1.01593	0.00274038	4.70129	0.255682	258.046	33.3495	0.895311	0.858355	1038.34	63	15.7385	41.3652	0.202238	2.92701	1.14056	126.257	0.199982	0.0791748	0.177314
FW08OK036	SPL	USA	Temperate	TempSavan	Savanna	8.86e-05	0.00886	0.0038309	0.3367	0.126034	5.14e-06	0.000514	-0.997773	0.0195286	-1.52976	594	8.57486	1.01684	17.0667	0.474545	38	1.57978	26.98	0.744345	-0.128225	0.885227	0.940865	0.34641	-0.982867	0.000647222	4.67965	0.085087	1464.4	60181.4	1.33603	0	476.224	53.0084	12.2607	9.85926	0.173205	2.73861	0.744345	29.682	0.0720688	0.0302226	0.232694
FW08OK039	SPL	USA	Temperate	TempSavan	Savanna	0.000540901	0.0540901	0.0228777	3.94858	0.69448	0.000173352	0.0173352	-0.930572	1.26547	0.105671	1089	6.54817	1	22.6	0.35	73	1.86332	23.88	0.5888	-0.230032	0.488636	0.699025	0.278789	-0.905752	0.000662121	5.46037	0.0976108	1414.74	63329.1	1.34696	0	493.29	53.464	12.4227	9.84751	0.236149	3.55292	0.5888	35.4312	0.0486701	0.0206389	0.401068
FW08OK040	SPL	USA	Temperate	TempSavan	Savanna	6.64e-05	0.00664	0.00287418	0.420875	0.152556	3.85e-06	0.000385	-0.998331	0.0244108	-1.46331	712.8	13.8742	1.10551	19.63	0.354545	63.4182	1.80221	30.8	0.662545	-0.178784	0.118182	0.343776	0.34641	-0.973368	0.00102315	4.49583	0.123679	1479.49	59206	1.32724	0	471.896	52.8884	12.2174	9.77764	0.173205	2.73861	0.662545	45.079	0.0431834	0.0183607	0.261424
FW08OK043	SPL	USA	Temperate	TempSavan	Savanna	0.000310196	0.0310196	0.0132669	4.92929	0.773003	0.000134361	0.0134361	-0.945249	2.13511	0.33145	2475	na	2.19705	61.95	0.473636	158.909	2.20115	68.57	1.15934	0.0642095	1.7375	1.31814	0.250102	na	0	na	na	1384.45	65161.2	1.356	0.0303045	506.943	53.7378	12.5301	10.2391	0.284637	4.17308	1.15934	na	0.0262608	0.0112578	0.245517
FW08OK044	SPL	USA	Temperate	TempSavan	Savanna	0.0193237	1.93237	0.467218	24.2424	1.40213	0.00125644	0.125644	-0.646576	1.57626	0.200375	396	75.2127	1.26585	9.8	0.490909	12.5455	1.09849	97.88	1.46971	0.167231	0.3	0.547723	1.04079	-0.614847	0.000563889	1.91564	0.414186	532.568	1421.89	0.60736	0.697	729.895	60.5487	15.693	2.14106	0.179375	2.77865	1.46971	10.5861	0.221486	0.0868886	0.122048
FW08OK047	SPL	USA	Temperate	TempSavan	Savanna	0.000660377	0.0660377	0.0277726	6.36364	0.867092	0.000240954	0.0240954	-0.906244	2.32192	0.367713	1980	15.4379	1.16837	66.8	0.863636	96.3636	1.98391	61.29	1.47654	0.169244	0.968182	0.983962	0.262033	-1.73087	0.00086286	71.9823	3.10048	674.904	67663.2	0.434362	0	638.452	58.1823	15.826	2.70377	0.299211	4.29934	1.47654	608.685	0.0446158	0.0189566	0.202644
FW08OK048	SPL	USA	Temperate	TempSavan	Savanna	8.5e-05	0.0085	0.0036759	1.0101	0.303218	1.01e-05	0.00101	-0.995636	0.120314	-0.885008	891	8.77708	2.11606	24.7895	0.2	118.818	2.07488	27.97	0.4797	-0.31903	0.523864	0.723784	0.34641	-0.605954	0.00072284	3.78147	0.143459	1399.34	64265.1	1.35044	0	500.006	53.6032	12.4772	9.91221	0.217077	3.02331	0.4797	26.7872	0.0254448	0.0109123	0.452527
FW08OK051	SPL	USA	Temperate	TempSavan	Savanna	0.000385372	0.0385372	0.0164221	2.1756	0.501826	7.81e-05	0.00781	-0.967341	0.441026	-0.345799	1287	13.5885	1.04385	40.6	0.327273	56.4545	1.7517	53.4848	0.862121	-0.0644317	0.318182	0.564076	0.18057	-1.12617	0.000527778	6.72343	1.06962	931.94	35715.8	1.09999	0.477273	541.109	56.9555	13.6458	1.59791	0.224511	3.38739	0.862121	34.7751	0.0600021	0.0253067	0.260417
FW08OK052	SPL	USA	Temperate	TempSavan	Savanna	0.0160844	1.60844	0.416381	9.18274	1.00786	0.00538104	0.538104	-0.195109	3.07208	0.488845	217.8	20.6004	1.16428	4.72	0.504545	5.70909	0.756567	42.81	0.932645	-0.0302834	0.242045	0.491981	0.0361382	-2.04085	0.00123485	0.925191	0.0653108	566.119	506.848	0.852023	0.401532	719.211	60.1134	15.5178	1.77604	0.233342	3.27625	0.932645	11.1962	0.573865	0.196968	0.250194
FW08OK053	SPL	USA	Temperate	TempSavan	Savanna	0	0	0	0	0	0	0	-1	0	-2	1188	9.48063	1.09549	27.775	0.306364	32.0909	1.50638	27.75	0.583864	-0.233689	0.195455	0.442102	0.112797	-1.61593	0.00189491	2.8798	0.237575	1226.08	16958	1.34953	1.5	448.683	54.6264	12.3653	4.71153	0	0	0.583864	53.4782	0	0	0
FW08OK057	SPL	USA	Temperate	TempSavan	Savanna	0	0	0	0	0	0	0	-1	0	-2	2970	13.9421	1.53541	64.15	0.622727	83.3636	1.92098	59.53	1.21803	0.085657	0.606818	0.778985	1.63115	-0.462081	0.00034806	23.5098	1.88346	457.957	10943.8	0.376167	0.0454545	748.463	61.3198	14.4502	1.91554	0	0	1.21803	80.1915	0	0	0
FW08OK059	SPL	USA	Temperate	TempSavan	Savanna	0.000560889	0.0560889	0.0237005	3.24296	0.627669	0.000164864	0.0164864	-0.933725	0.953216	-0.0162761	1881	15.3961	1.12003	47.65	0.364545	57.8182	1.76206	66.05	1.02505	0.0107431	1.11136	1.05421	1.1295	-0.949471	0.00116579	15.883	3.26423	497.022	14000.9	0.510937	0.340909	778.023	61.2005	15.5729	5.66721	0.241424	3.6607	1.02505	181.459	0.0633139	0.0266615	0.235525
FW08OK060	SPL	USA	Temperate	TempSavan	Savanna	0.0130055	1.30055	0.361832	22.8188	1.37692	0.000754321	0.0754321	-0.755891	1.32349	0.12499	223.5	8.15211	1.11271	3.14	0.372727	17.5455	1.24416	20.2533	0.575261	-0.240135	0.278409	0.527645	0.0456369	-2.85457	0.0124999	4.38004	0.0289467	713.215	10.4733	2.4493	1.5	650.815	59	14.942	0.172058	0.173205	2.73861	0.575261	536.549	0.156087	0.0629904	0.30109
FW08OK061	SPL	USA	Temperate	TempSavan	Savanna	0.0121785	1.21785	0.345933	15.6107	1.22039	0.000804857	0.0804857	-0.743557	1.03168	0.0177345	435.6	36.8729	1.16744	10.495	0.445455	12.8182	1.10783	66.42	1.10965	0.0451878	0.907955	0.952866	0.0864008	-0.385646	7.04545e-05	0.525069	0.0849265	276.109	151.141	0.71439	0.818205	1020.91	63.0034	15.6069	55.7637	0.179012	2.77629	1.10965	0.362536	0.21659	0.0851443	0.161322
FW08OK064	SPL	USA	Temperate	TempSavan	Savanna	0.000789247	0.0789247	0.0329911	1.61616	0.417665	4.58e-05	0.00458	-0.980551	0.0937374	-0.984065	247.5	15.6116	1.19798	6.214	0.863636	20.4773	1.31127	30.11	1.16474	0.0662276	0.530682	0.728479	0.831628	-1.18194	0.00110222	8.09506	0.0341795	305.283	623.793	0.695663	0.121218	960.487	63.3446	16.9167	23.5616	0.173205	2.73861	1.16474	87.441	0.133739	0.0545131	0.148708
FW08OK074	SAP	USA	Temperate	BroadDecFor	Forest	0	0	0	0	0	0	0	-1	0	-2	495	16.2984	1.05814	16.33	0.536364	25.2727	1.40265	35.47	0.891064	-0.0500913	1.36818	1.16969	480.884	0.906347	0.00768	10.9033	0.383478	465.962	126.69	3.95474	0.33335	1536.15	65.9595	15.4245	91.5227	0	0	0.891064	820.623	0	0	0
FW08OK080	SPL	USA	Temperate	TempSavan	Savanna	0.0153167	1.53167	0.403407	29.798	1.48852	0.00163863	0.163863	-0.578622	3.18788	0.504862	594	23.394	1.26972	15.9	0.445455	19.4545	1.28902	67.31	1.11855	0.0486572	1.25455	1.12006	7.04157	-0.461261	0.00317784	8.10143	1.33019	330.84	184.318	0.877013	1.26517	1068.65	63.7701	16.3876	23.3819	0.197245	2.99454	1.11855	252.301	0.153925	0.0621776	0.176339
FW08OK094	TPL	USA	Temperate	TempSavan	Savanna	0.000162633	0.0162633	0.00700624	0.252525	0.0977865	9.43e-06	0.000943	-0.995924	0.0146465	-1.60825	396	30.1475	1.49871	10.505	0.581818	15.5273	1.1911	49.96	1.08142	0.0339937	0.396591	0.629755	67.7251	0.707865	0.00228194	3.96946	0.234024	273.1	51.4521	0.623692	0.553055	1116.29	65	14.0106	9.7366	0.173205	2.73861	1.08142	88.7693	0.176374	0.0705456	0.160165
FW08OK099	SPL	USA	Temperate	TempSavan	Savanna	0.0143911	1.43911	0.387231	12.1212	1.11797	0.00395695	0.395695	-0.304786	3.33283	0.524114	198	23.1008	2.27762	4.7875	0.636364	8.42273	0.925453	34.73	0.983664	-0.00715338	0.534091	0.730815	0.122559	-1.17058	0.00045	0.886117	0.0187663	260.624	37.0188	1.48078	0.33335	1051.93	63.4931	15.668	45.8689	0.231545	3.24002	0.983664	3.90778	0.384676	0.141348	0.235391
FW08OR001	WMT	USA	Temperate	TempConFor	Forest	0.00587666	0.587666	0.200759	1.78971	0.445559	0.00114889	0.114889	-0.667787	0.349888	-0.443832	223.5	7.81715	1.37838	1.74	0.418182	3.04545	0.483652	13.8267	0.556448	-0.254575	0.802273	0.895697	0.495089	-1.79916	0.00882986	0.595343	0.00417628	118.442	6.1992	10.1466	1.3334	1927.76	75.8033	11.275	59.6109	0.271917	3.37917	0.556448	51.5166	1.10958	0.324196	0.488665
FW08OR002	XER	USA	Temperate	DesertXerics	Savanna	0.00528457	0.528457	0.184253	0.671141	0.223013	0.000306505	0.0306505	-0.883889	0.0389262	-1.31046	149	20.9957	1.10445	0.926316	0.57	1.27	0.103804	27.5241	0.845241	-0.0730192	0	0	0.0301467	-3.02044	0.01	0.425497	0.00895546	991.602	79.1955	7.45268	2.6834	449.255	60.2703	8.05928	0.454571	0.173205	2.73861	0.845241	41.6987	2.15639	0.49919	0.204918
FW08OR003	WMT	USA	Temperate	TempConFor	Forest	0.177287	17.7287	1.27251	44.9664	1.66244	0.0227139	2.27139	0.375003	5.76107	0.761257	149	5.21453	1.29776	1.405	0.445455	2.53636	0.404212	17.7333	0.622788	-0.20566	1.02386	1.01186	0.318486	-2.83888	0.0447	2.01858	0.0211141	2130.26	6.3837	15.0938	0.0606091	982.905	63	4.3202	96.3203	0.236986	3.46049	0.622788	884.257	1.36435	0.373712	0.380524
FW08OR004	WMT	USA	Temperate	TempConFor	Forest	0.0330562	3.30562	0.634036	10.0671	1.04403	0.00191726	0.191726	-0.535025	0.583893	-0.226292	149	3.35341	1.08668	1.26	0.454545	3.04545	0.483652	10.8133	0.562679	-0.249739	0.794318	0.891245	15.3954	-1.36974	0.0784	3.75217	0.00846233	1364.2	17.5959	21.19	1.48487	396.38	54.7224	7.58032	31.6812	0.173205	2.73861	0.562679	2882.87	0.899246	0.278581	0.307822
FW08OR005	WMT	USA	Temperate	TempConFor	Forest	0.0353796	3.53796	0.656861	10.0671	1.04403	0.00393421	0.393421	-0.306782	1.11946	0.052872	149	5.0121	1.19523	1.715	0.290909	2.84545	0.454152	8.62	0.377109	-0.423533	0.997727	0.998863	4.68174	-0.758738	0.016	0.314635	0.00178849	1256.17	23.7618	8.5177	1.67426	857.124	59.2649	7.49891	26.0056	0.225851	3.08025	0.377109	49.3348	1.08251	0.318588	0.598902
FW08OR006	WMT	USA	Temperate	TempConFor	Forest	0.00443793	0.443793	0.159505	8.65801	0.984888	0.000541798	0.0541798	-0.811973	1.057	0.0281638	554.4	21.7095	1.04504	14.0345	0.781818	19.5091	1.29024	51.27	1.29452	0.112108	1.41023	1.18753	3.55241	-0.622675	0.00153652	9.57164	0.368852	292.443	325.26	2.12438	0.537891	1336.46	73.8966	11.2318	60.8971	0.227053	3.14946	1.29452	144.129	0.161435	0.0649951	0.175396
FW08OR008	WMT	USA	Temperate	TempConFor	Forest	0.0802055	8.02055	0.955233	29.5302	1.48473	0.0325288	3.25288	0.525418	11.9765	1.07869	149	3.11245	1.04814	1.875	0.627273	3.68182	0.566062	12.3933	0.751206	-0.124241	1.26932	1.12664	17.7113	-1.53046	0.0805	9.89487	0.01696	1616.51	4.3353	10.0191	0.845275	1011.66	62.4185	6.19966	80.7972	0.246048	3.87057	0.751206	7806.06	1.05127	0.312022	0.327538
FW08OR009	WMT	USA	Temperate	TempConFor	Forest	0.0195118	1.95118	0.469996	12.3457	1.12534	0.0812314	8.12314	0.915038	51.3973	1.71102	178.2	5.24491	1.15329	3.857	0.545455	6.32727	0.801217	26.2	0.807455	-0.0928819	1.36477	1.16823	54.0141	-1.03248	0.0852	13.0858	0.2276	695.034	6.3675	17.3944	0.0303045	2482.96	76.9035	9.12651	79.8304	0.431318	7.23812	0.807455	10926.1	1.14396	0.331216	0.53417
FW08OR010	WMT	USA	Temperate	TempConFor	Forest	0.00125234	0.125234	0.0512429	0.447427	0.160597	7.26e-05	0.00726	-0.969562	0.0259508	-1.44429	223.5	7.27555	1.41186	1.8	0.327273	3.57273	0.553	17.2867	0.500139	-0.300909	0.128409	0.358342	9.6765	-0.917173	0.0341	1.04657	0.0183689	1656.61	2.4426	29.0503	0.33335	1637.94	69.9783	5.53257	91.1144	0.173205	2.73861	0.500139	349.744	0.766533	0.247122	0.346314
FW08OR023	WMT	USA	Temperate	TempConFor	Forest	0.0738882	7.38882	0.923701	53.5354	1.73668	0.0639663	6.39663	0.812688	46.3465	1.66611	198	7.67935	1.01139	5.765	0.336364	7.24545	0.860066	27.26	0.608964	-0.215409	0.921591	0.959995	15.339	-0.959561	0.0465	3.63418	0.228083	1190.64	16.1271	12.9723	0.0303045	1842.27	68.9333	6.27918	88.6601	0.329589	4.78185	0.608964	1656.1	0.659979	0.220103	0.54123
FW08OR026	WMT	USA	Temperate	TempConFor	Forest	4.91e-05	0.00491	0.00212717	0.114679	0.0471498	2.85e-06	0.000285	-0.998764	0.00665138	-1.77855	872	35.9572	1.18078	19.875	0.654545	23.3545	1.36837	78.1091	1.43564	0.157044	0.102273	0.319801	2.3815	-0.864459	0.00192889	11.5508	1.43623	1390.36	6671.07	1.40828	2.23492	368.224	59.4752	6.96601	17.42	0.173205	2.73861	1.43564	218.345	0.117263	0.0481552	0.120647
FW08OR041	WMT	USA	Temperate	TempConFor	Forest	7.19e-05	0.00719	0.00311141	0.252525	0.0977865	1.41e-05	0.00141	-0.993919	0.0493687	-1.22644	792	8.48619	1.04563	26.43	0.754545	35.1091	1.54542	57.03	1.32485	0.122165	0.597727	0.773128	53.8621	-0.911888	0.026	170.965	8.97075	1506.42	1911.13	5.23841	1.21215	756.439	64.837	6.11856	48.7687	0.271917	3.37917	1.32485	43561.8	0.0962478	0.0399087	0.205244
FW08OR043	WMT	USA	Temperate	TempConFor	Forest	0.0171687	1.71687	0.434069	8.05369	0.956826	0.0108993	1.08993	0.0755206	5.11275	0.709503	149	6.63188	1.07065	2.19474	0.745455	4.69091	0.671257	17.7466	0.92292	-0.0348358	0.528409	0.726918	44.4754	-1.22251	0.0828	15.3133	0.0391272	929.893	4.4244	44.3322	0.606091	1768.84	72.4607	9.44012	89.3942	0.29292	4.25243	0.92292	12425.9	0.906526	0.280243	0.317384
FW08OR045	WMT	USA	Temperate	TempConFor	Forest	0.0033657	0.33657	0.125992	5.49451	0.812546	0.000465168	0.0465168	-0.834113	0.759386	-0.113855	436.8	6.70462	1.06832	12.9357	0.7125	16.325	1.21285	51.3	1.2255	0.0883133	0.675	0.821584	162.689	-0.50598	0.032	66.3096	4.25862	1886.76	213.208	7.49901	0	810.26	58.08	4.66948	78.3694	0.230787	3.11227	1.2255	20794.7	0.190645	0.0757821	0.188321
FW08OR047	WMT	USA	Temperate	TempConFor	Forest	0.0354421	3.54421	0.657459	20.202	1.32638	0.0850246	8.50246	0.934623	48.464	1.68551	158.4	10.1338	1.09303	3.275	0.645455	5.7	0.755875	19.87	0.844155	-0.073578	1.43295	1.19706	84.7545	-0.459532	0.0418	5.9888	0.0356031	603.114	13.5306	11.1289	0	2949.48	71.6392	11.7009	72.9991	0.372838	5.89856	0.844155	2453.25	1.03484	0.308529	0.44167
FW08OR050	WMT	USA	Temperate	TempConFor	Forest	0.0179981	1.79981	0.447129	11.236	1.08764	0.00367761	0.367761	-0.329976	2.29588	0.362837	133.5	1.5548	1.01401	2.35	0.642857	6.24286	0.795383	11.6444	0.759302	-0.119586	0.625	0.790569	68.2019	-1.02441	0.0708333	20.1568	0.0348984	967.514	8.2143	22.4036	0	1278.54	69.8458	10.2934	84.9677	0.278498	3.42188	0.759302	13992.2	0.548127	0.189807	0.366781
FW08OR052	WMT	USA	Temperate	TempConFor	Forest	0.252411	25.2411	1.41898	126.894	2.10685	0.192408	19.2408	1.28647	96.7285	1.9856	158.4	6.14492	1.14199	4.205	0.336364	5.02727	0.701332	28.72	0.623564	-0.205119	1.14545	1.07026	61.1662	-0.55901	0.064	2.9794	0.215081	2231.9	9.2619	21.8557	0.33335	885.606	56.865	2.61354	77.0273	0.282557	4.27598	0.623564	1868.68	0.850556	0.267302	0.453133
FW08OR055	WMT	USA	Temperate	TempConFor	Forest	0.0660139	6.60139	0.880893	40.2685	1.61562	0.0109088	1.09088	0.0758677	6.65436	0.823759	149	8.80664	1.09344	3.68	0.381818	6.1	0.78533	18.8533	0.570352	-0.243857	0.952273	0.975845	14.0553	-0.511635	0.0165	1.53978	0.0281055	251.038	7.8372	13.4511	0.742445	1497.31	70.4619	10.3396	58.2223	0.227368	3.33574	0.570352	248.982	0.546843	0.189446	0.398646
FW08OR056	WMT	USA	Temperate	TempConFor	Forest	0.0626398	6.26398	0.861175	28.1879	1.4652	0.00877405	0.877405	-0.00992549	3.94832	0.597511	149	5.862	2.00015	2.425	0.4	4.5	0.653213	14.5267	0.545267	-0.263391	0.729545	0.854134	0.0436755	-3.35077	0.0324142	1.94507	0.0160396	1679.09	6.5628	14.4799	0.6667	468.302	54.7682	5.88011	87.9263	0.201408	2.92163	0.545267	617.87	0.649251	0.217287	0.369376
FW08OR061	WMT	USA	Temperate	TempConFor	Forest	0.000343976	0.0343976	0.0146875	0.651678	0.217925	4.13e-05	0.00413	-0.982424	0.0782014	-1.05452	613.8	14.4921	1.15944	14.8	0.509091	18.9455	1.27751	44.36	0.952691	-0.021048	0.406818	0.637823	57.7889	0.00436809	0.00860406	11.8206	0.8249	1453.65	1359	4.10493	1.28788	572.582	55.0313	6.66774	70.1268	0.271917	3.37917	0.952691	996.711	0.178363	0.0712792	0.28542
FW08OR065	XER	USA	Temperate	DesertXerics	Savanna	0	0	0	0	0	0	0	-1	0	-2	514.8	19.9416	1.46157	11.4965	0.827273	13.4455	1.12858	268.1	3.50827	0.545093	0.0818182	0.286039	0.0084957	-2.86474	0.00020704	46.6515	22.2465	1677.15	1701.98	3.67364	0.33335	550.061	63.5852	7.30645	7.74653	0	0	3.50827	94.6556	0	0	0
FW08OR066	WMT	USA	Temperate	TempConFor	Forest	0.0405028	4.05028	0.703315	14.7651	1.1977	0.0534655	5.34655	0.736121	19.4906	1.29005	149	5.66068	1.05006	2.395	0.318182	3.64545	0.561752	12.5733	0.443915	-0.3527	0.6	0.774597	63.878	-0.134781	0.0391	0.787424	0.00960634	782.715	2.3319	20.0961	1.3334	1697.69	71.0714	10.5429	93.5634	0.297635	4.32861	0.443915	301.725	1.1874	0.339928	0.670476
FW08OR069	WMT	USA	Temperate	TempConFor	Forest	0.0133688	1.33688	0.368636	6.04027	0.847589	0.00136807	0.136807	-0.625605	0.618121	-0.201957	149	2.35947	1.07592	2.125	0.5	4.51818	0.654964	9.3	0.593	-0.226945	0.385227	0.620667	11.3947	-1.31607	0.038	6.18582	0.00834346	1443.46	13.4469	5.42814	0	698.638	59.7486	6.21278	69.9665	0.217077	3.02331	0.593	2303.6	0.669142	0.222493	0.366066
FW08PA001	NAP	USA	Temperate	BroadDecFor	Forest	0.0265468	2.65468	0.56285	14.094	1.1788	0.00503632	0.503632	-0.219228	2.67383	0.428754	149	7.63766	1.23842	4.15	0.39	5.30909	0.72502	20.5933	0.595933	-0.224802	0.556818	0.746203	128.347	0.237835	0.017581	1.82642	0.0497028	587.004	12.7341	3.90509	3.52281	1230.99	68	6.6565	77.221	0.231346	3.39665	0.595933	314.681	0.639779	0.214785	0.388207
FW08PA002	NAP	USA	Temperate	BroadDecFor	Forest	0.0510846	5.10846	0.785932	20.8054	1.33856	0.00596701	0.596701	-0.156953	2.4302	0.387426	149	4.01411	1.06476	2.375	0.418182	4.07273	0.609885	11.7	0.535182	-0.271499	0.961364	0.980492	25.4933	-0.576322	0.0243571	1.99217	0.00951715	600.674	5.1147	8.30216	0	1093.82	66.29	6.93274	97.7829	0.205048	2.94525	0.535182	475.53	0.723163	0.236326	0.383136
FW08PA003	SAP	USA	Temperate	BroadDecFor	Forest	0.00451231	0.451231	0.161737	5.61167	0.820311	0.00395481	0.395481	-0.304973	4.91835	0.692702	356.4	22.8059	1.10708	9.395	0.381818	12.4364	1.09469	42.78	0.809618	-0.0917197	1.10682	1.05205	4.50637	0.0512176	0.00104167	1.08774	0.109467	415.771	119.138	4.55631	1.11365	1183.48	70.5258	10.3991	54.5069	0.396961	6.07139	0.809618	11.104	0.488196	0.17266	0.490307
FW08PA005	SAP	USA	Temperate	BroadDecFor	Forest	0.0198105	1.98105	0.474369	11.6162	1.10093	0.00340138	0.340138	-0.356411	1.99444	0.301994	198	6.0597	1.02324	4.095	0.409091	5.86364	0.768167	23.66	0.645691	-0.189975	1.08229	1.04033	97.2237	-0.24346	0.03175	4.27337	0.125045	466.701	9.2511	8.22587	0	1355.02	67.84	8.54994	93.9196	0.22629	3.33943	0.645691	1329.66	0.569515	0.195765	0.350462
FW08PA006	SAP	USA	Temperate	BroadDecFor	Forest	0.002941	0.2941	0.111968	5.05051	0.781792	0.0049246	0.49246	-0.227341	8.45688	0.927723	514.8	20.9694	1.31233	11.325	0.7	17.1727	1.23484	41.24	1.1124	0.046261	1.18125	1.08685	23.2666	0.0339569	0.00312607	7.61748	0.21839	212.01	56.2779	3.20835	0.583363	1216.33	66.4941	10.5617	44.8322	0.326079	4.82133	1.1124	233.365	0.280755	0.107466	0.293131
FW08PA007	NAP	USA	Temperate	BroadDecFor	Forest	0.0126493	1.26493	0.355054	6.31313	0.864103	0.0024489	0.24489	-0.46232	1.22222	0.090689	158.4	11.7282	1.20387	4.07	0.277273	4.99091	0.69818	17.82	0.455473	-0.341538	1.23409	1.1109	63.0221	0.612669	0.00853125	0.35879	0.0150794	430.881	8.7894	1.93798	0.462136	1099	69	8.74121	47.2967	0.253995	3.55766	0.455473	29.9971	0.712828	0.233714	0.557651
FW08PA009	SAP	USA	Temperate	BroadDecFor	Forest	0.00210728	0.210728	0.0830466	2.77778	0.577236	0.000169732	0.0169732	-0.931914	0.223737	-0.631272	396	28.6214	1.88555	12.35	0.290909	13.1818	1.11998	45.76	0.748509	-0.125803	0.480682	0.693312	53.2762	1.2185	0.00110648	0.766965	0.151754	341.754	107.865	1.33203	2.82583	989.942	66.636	10.3345	41.0463	0.2091	2.97154	0.748509	8.3166	0.225427	0.0882876	0.279356
FW08PA010	NAP	USA	Temperate	BroadDecFor	Forest	0	0	0	0	0	0	0	-1	0	-2	198	4.98595	1.06456	4.325	0.245455	6.45455	0.809866	23.73	0.482755	-0.316274	0.275	0.524404	185.981	0.454948	0.0166111	1.63313	0.116013	539.746	28.4085	4.87004	1.40915	917.701	68.4468	7.48914	61.036	0	0	0.482755	265.855	0	0	0
FW08PA012	NAP	USA	Temperate	BroadDecFor	Forest	0.109834	10.9834	1.07858	28.9562	1.47649	0.0130983	1.30983	0.149168	3.4532	0.539477	148.5	10.5065	1.32517	2.29	0.309091	2.63636	0.421005	17.65	0.485591	-0.313729	1.42857	1.19523	50.0618	0.913361	0.00288704	0.143841	0.00510283	554.564	4.0365	5.63125	0	1148.53	69	7.71044	91.0814	0.205767	3.01847	0.485591	4.06969	1.14494	0.331414	0.423746
FW08PA013	NAP	USA	Temperate	BroadDecFor	Forest	0	0	0	0	0	0	0	-1	0	-2	149	6.66549	1.16438	1.43	0.154545	1.72727	0.237361	13.1133	0.285679	-0.544122	0.303409	0.550826	0.217896	-1.86942	0.017019	0.0656865	0.00464355	493.007	1.1313	13.2833	0.606091	1172.06	67	7.1668	18.0743	0	0	0.285679	10.9556	0	0	0
FW08PA014	SAP	USA	Temperate	BroadDecFor	Forest	0.00259894	0.259894	0.100334	7.7862	0.943801	0.00129445	0.129445	-0.639322	3.87805	0.589732	950.4	62.7873	2.57748	26.825	0.727273	29.9591	1.47653	113.38	1.86107	0.269763	1.13523	1.06547	10.3557	-0.412881	0.00268557	24.5803	4.59707	86.6732	140.62	0.883005	0.909105	1216.35	67	12.1643	24.0666	0.310996	4.64303	1.86107	646.918	0.154979	0.0625741	0.167106
FW08PA018	SAP	USA	Temperate	BroadDecFor	Forest	0.1048	10.48	1.05994	30.2013	1.49417	0.0357204	3.57204	0.564907	10.294	1.013	149	4.51544	1.1082	2.02	0.354545	2.88182	0.459667	8.86667	0.443212	-0.353388	1.20455	1.09752	3.57698	-1.01166	0.0167095	0.504727	0.00218963	179.669	0.72	4.4107	0.212127	1152.52	67	11.3928	4.17755	0.25731	3.99974	0.443212	82.6507	1.38792	0.37802	0.580557
FW08PA022	SAP	USA	Temperate	BroadDecFor	Forest	0.149222	14.9222	1.202	38.255	1.5939	0.0342844	3.42844	0.547582	8.78926	0.944446	149	9.38829	1.2035	2.15	0.291818	2.56364	0.408856	21.1467	0.503285	-0.298186	1.22727	1.10782	0.867256	-1.65	0.0178	0.402686	0.0218062	511.413	1.881	6.98657	0	1052.83	68	8.30602	74.0105	0.248078	3.47893	0.503285	70.2445	1.35703	0.372365	0.492918
FW08PA024	NAP	USA	Temperate	BroadDecFor	Forest	0.00183833	0.183833	0.0732904	7.32323	0.920292	0.00340765	0.340765	-0.355793	13.5748	1.13305	1188	15.6738	1.22416	31.3333	0.545455	39.8364	1.60028	51.66	1.06205	0.0261468	1.69271	1.30104	30.2616	0.462527	0.00134894	12.8829	1.03916	400.7	779.719	0.520793	0.263896	1066.83	67.3418	9.19099	57.1784	0.419003	6.39717	1.06205	170.306	0.160586	0.0646774	0.394521
FW08PA025	NAP	USA	Temperate	BroadDecFor	Forest	0.0113234	1.13234	0.328857	8.08081	0.958124	0.00270205	0.270205	-0.431557	1.92828	0.287417	198	5.93645	1.0514	8.07	0.345455	7.13636	0.853477	21.4	0.559455	-0.252235	0.934524	0.966708	455.024	0.572723	0.0212111	2.7594	0.149755	593.912	12.2688	9.21264	0.33335	994.531	66.196	7.21093	94.4053	0.261853	3.68235	0.559455	573.593	0.515998	0.180699	0.468051
FW08PA026	NAP	USA	Temperate	BroadDecFor	Forest	0.0422867	4.22867	0.718391	16.1074	1.23318	0.00288959	0.288959	-0.410096	1.10067	0.0455855	149	2.75599	1.05065	2.99	0.524545	3.80909	0.580821	12.8267	0.652812	-0.185212	1.25682	1.12108	46.6042	-1.34254	0.134757	11.4832	0.0527012	602.497	2.9826	10.8806	0	1093.87	67.0124	7.08917	100	0.189657	2.84537	0.652812	15164.9	0.746995	0.242292	0.290523
FW08PA027	SAP	USA	Temperate	BroadDecFor	Forest	0.00445157	0.445157	0.159915	2.52525	0.54719	0.000258191	0.0258191	-0.900253	0.146465	-0.805584	158.4	7.8836	1.07244	2.74211	0.7	5.67273	0.753792	13.35	0.8335	-0.0790944	0.815909	0.903277	40.6437	-0.315261	0.0120799	4.6333	0.00686502	174.904	2.0934	1.69609	1.38641	1088.02	66	11.4714	4.04127	0.173205	2.73861	0.8335	548.502	0.482768	0.171073	0.207805
FW08PA029	SAP	USA	Temperate	BroadDecFor	Forest	0.0038123	0.38123	0.140266	3.96825	0.696204	0.000393013	0.0393013	-0.856045	0.409091	-0.377692	277.2	13.8298	1.19783	7.865	0.463636	10.4091	1.01741	26.95	0.733136	-0.134815	0.327273	0.572078	96.539	0.356143	0.00974206	3.14132	0.100457	430.905	46.9314	5.4273	3.42433	1131.33	66.8399	8.18207	51.2959	0.244996	3.20447	0.733136	299.909	0.307853	0.116559	0.334175
FW08PA031	NAP	USA	Temperate	BroadDecFor	Forest	0.00266071	0.266071	0.102458	2.10438	0.491974	0.000809919	0.0809919	-0.742341	0.640572	-0.186704	237.6	10.2763	1.95622	5.15	0.572727	7.90909	0.898127	21.71	0.789827	-0.102468	1.32159	1.1496	81.4235	0.00753266	0.0137698	4.62682	0.050887	646.014	11.5281	3.09439	0.265155	1215.41	66.359	6.78255	77.4166	0.2953	4.12048	0.789827	624.364	0.520981	0.182124	0.373879
FW08PA037	NAP	USA	Temperate	BroadDecFor	Forest	0.00842359	0.842359	0.265374	10.6061	1.06468	0.00401083	0.401083	-0.30009	5.05	0.704151	198	8.72722	1.03492	7.56	0.463636	12.5909	1.10006	19.83	0.661936	-0.179184	0.803409	0.896331	84.9429	0.278627	0.00985278	4.05437	0.0539696	403.833	66.0573	3.12775	0.545473	964.35	67.9292	7.86843	46.9004	0.33116	4.73502	0.661936	391.479	0.376067	0.138639	0.500291
FW08PA039	NAP	USA	Temperate	BroadDecFor	Forest	0.00012466	0.012466	0.00538045	0.696621	0.229585	1.58e-05	0.00158	-0.993192	0.0882968	-1.00746	1148.4	12.7241	1.31328	48.73	0.354545	55.8818	1.74727	51.38	0.868345	-0.0613075	0.619318	0.786968	177.047	1.06627	0.00215182	14.5478	2.41637	560.015	1877.66	1.20915	0.825786	981.47	66.7818	7.33895	83.1323	0.222561	3.05889	0.868345	306.781	0.0547386	0.0231448	0.256305
FW08PA044	SAP	USA	Temperate	BroadDecFor	Forest	0.0721603	7.21603	0.914662	17.4497	1.26599	0.0136142	1.36142	0.164776	3.29217	0.518799	223.5	2.91514	1.20913	1.56	0.245455	2.41818	0.383489	6.69333	0.312388	-0.505306	0.972727	0.986269	2.34832	-1.05752	0.0176097	0.223413	0.001108	365.473	1.008	5.8074	0.484864	1011.38	67	10.3707	10.5405	0.201174	3.21641	0.312388	38.5554	1.3301	0.367374	0.643988
FW08PA046	NAP	USA	Temperate	BroadDecFor	Forest	0.0953782	9.53782	1.02275	39.7727	1.61037	0.00669919	0.669919	-0.113555	2.79356	0.44771	158.4	7.44867	1.01388	3.525	0.254545	4.17	0.620136	23.17	0.486245	-0.313144	2.57955	1.6061	181.682	0.269954	0.0316994	1.0276	0.0834736	545.243	4.6458	6.60381	0	1307.3	68.9031	8.05764	97.036	0.188874	2.84029	0.486245	319.227	0.681124	0.2256	0.388433
FW08PA047	NAP	USA	Temperate	BroadDecFor	Forest	0.0798977	7.98977	0.953749	8.94855	0.99776	0.00573266	0.573266	-0.171813	0.642058	-0.185714	223.5	4.64181	1.11298	0.705	0.245455	1.12	0.049218	9.69333	0.342388	-0.465482	1.37727	1.17357	0.381086	-1.93003	0.0189968	0.104849	0.00122381	505.982	0.6048	3.68883	0.265159	1127.37	68.1548	7.73115	94.9405	0.183076	2.80267	0.342388	19.5196	2.50238	0.544364	0.534704
FW08PA053	NAP	USA	Temperate	BroadDecFor	Forest	0.0788885	7.88885	0.948846	29.9776	1.49105	0.011347	1.1347	0.0915612	4.31186	0.63567	223.5	2.83759	1.10778	1.315	0.254545	3.8	0.579784	6.8	0.322545	-0.491409	0.872727	0.934199	40.6607	-0.179952	0.0341206	0.561692	0.00141978	481.982	2.8854	8.46618	0	1101.9	69	7.49691	84.3107	0.221627	3.18131	0.322545	187.82	0.837186	0.264153	0.687118
FW08PA061	NAP	USA	Temperate	BroadDecFor	Forest	0.0166934	1.66934	0.426404	6.31313	0.864103	0.00407318	0.407318	-0.294719	1.5404	0.190445	158.4	7.11348	1.15092	4.09	0.2	3.78182	0.577701	15.19	0.3519	-0.453581	1.42045	1.19183	33.364	0.0625437	0.021934	0.293115	0.0222894	382.948	2.8323	5.25496	0	1122.52	66.0022	8.12519	93.8036	0.2953	4.12048	0.3519	63.006	1.08955	0.320053	0.839159
FW08PA066	SAP	USA	Temperate	BroadDecFor	Forest	0.00907441	0.907441	0.280451	4.54545	0.743937	0.00405525	0.405525	-0.296257	2.03131	0.30991	198	10.6269	1.24795	3.185	0.2	5.00909	0.699759	13.38	0.3338	-0.476514	0.921429	0.959911	45.6581	1.02572	0.00421667	0.102644	0.00363137	489.059	22.0401	8.76107	1.3788	1002.1	67.2284	9.52501	61.8808	0.312295	4.2701	0.3338	4.24161	0.852471	0.267751	0.935575
FW08RAL9016	CPL	USA	Temperate	TempConFor	Forest	0.00548101	0.548101	0.189799	3.6075	0.663466	0.00253168	0.253168	-0.452019	1.66631	0.224353	277.2	6.95257	1.17132	5.2	0.781818	6.58182	0.818346	22.73	1.00912	0.00394203	0.889773	0.943278	19.5284	-0.678908	0.00909325	9.40914	0.0669275	167.397	10.3725	2.85247	0.7879	1542.97	68	15.9347	74.4642	0.354527	4.50482	1.00912	838.485	0.684434	0.226454	0.351324
FW08RAL9025	CPL	USA	Temperate	TempConFor	Forest	0.0070377	0.70377	0.231411	6.71141	0.887134	0.000760072	0.0760072	-0.75447	0.724832	-0.133812	163.9	21.7158	1.08663	3.87	0.681818	9.53636	0.979383	25.2933	0.934752	-0.0293038	1.0375	1.01858	0.268879	-0.854829	0.000428571	0.882602	0.00575695	142.235	20.8071	1.50496	0.787891	1382.1	71	17.9397	74.9081	0.2091	2.97154	0.934752	3.70693	0.311601	0.117802	0.223696
FW08RAL9059	CPL	USA	Temperate	TempConFor	Forest	0.0319285	3.19285	0.622509	23.569	1.39039	0.0071936	0.71936	-0.0865252	5.31019	0.725927	237.6	30.205	1.08719	6.37222	0.477273	7.38182	0.868163	48.53	0.962573	-0.0165664	1.24405	1.11537	1.23288	-1.11249	0.0034213	1.58491	0.157136	120.163	42.156	1.51457	1.09094	1423.86	70	17.4196	72.6494	0.247239	3.21903	0.962573	53.1401	0.436076	0.157177	0.256852
FW08RAL9066	CPL	USA	Temperate	TempConFor	Forest	0.0649675	6.49675	0.874873	39.3939	1.60632	0.010982	1.0982	0.0785296	6.65909	0.824067	198	26.2007	1.69627	5.09	0.418182	6.06364	0.782733	51.45	0.932682	-0.0302665	1.24091	1.11396	0.24258	-1.34844	0.00122778	0.79319	0.101621	116.036	29.52	1.96472	0	1465.66	70.2477	17.2289	97.875	0.229355	3.17857	0.932682	9.54384	0.524202	0.183043	0.24591
FW08RAZ9016	WMT	USA	Temperate	TempConFor	Forest	0	0	0	0	0	0	0	-1	0	-2	237.6	32.5296	1.06495	9.32941	0.5	13.5455	1.13179	66.4535	1.16453	0.0661525	0.483333	0.695222	94.1552	-0.18349	0.0220752	12.7493	1.49163	1827.38	530.773	4.70331	0.0833333	802.236	44.6685	11.5778	84.9125	0	0	1.16453	2758.14	0	0	0
FW08RAZ9020	XER	USA	Temperate	DesertXerics	Savanna	0.0120598	1.20598	0.343602	7.57576	0.933272	0.00141904	0.141904	-0.616357	0.891414	-0.0450756	198	40.6403	1.18171	3.575	0.345455	6.28182	0.798085	42.6289	0.771743	-0.112527	0.694318	0.833258	0.117959	-2.01701	0.00538889	0.656777	0.0572873	1508.29	527.038	6.237	0.318195	491.937	40.5099	15.9739	10.1578	0.252175	3.25106	0.771743	34.6851	0.517535	0.181139	0.32676
FW08RAZ9022	XER	USA	Temperate	DesertXerics	Savanna	0.0129224	1.29224	0.360261	30.0505	1.49207	0.00326264	0.326264	-0.370321	7.58712	0.880649	396	32.7725	1.13351	11.79	0.609091	23.2545	1.36651	71.0105	1.3192	0.120309	0.664423	0.815122	1.08656	-1.8605	0.0103056	21.967	1.57318	1597.91	774.731	3.79157	0.570519	439.707	42.3191	14.1187	14.5645	0.297197	3.74139	1.3192	2218.55	0.160889	0.0647906	0.225286
FW08RAZ9031	WMT	USA	Temperate	TempConFor	Forest	0.00226829	0.226829	0.0887839	3.28283	0.631731	0.000418586	0.0418586	-0.848144	0.605808	-0.210555	396	17.1383	1.10407	7	0.554545	14.4727	1.16055	44.51	0.999645	-0.000154004	0.3625	0.60208	18.3932	-0.747205	0.0173222	12.9061	0.484121	1492.3	385.089	5.63809	0.454568	466.434	49.1564	14.155	15.1927	0.264324	3.3299	0.999645	2190.9	0.230081	0.0899337	0.264417
FW08RAZTRB01	WMT	USA	Temperate	TempConFor	Forest	0.0438072	4.38072	0.730841	22.2222	1.3659	0.0144776	1.44776	0.189705	7.34411	0.86653	148.5	12.3077	1.03745	4.97	0	5.07273	0.705242	25.78	0.2578	-0.588717	0.875	0.935414	16.95	0.682766	0.00691111	0.0506461	0.0496204	1929.69	0.7776	2.77486	0	376.296	56	10.8062	84.6065	0.248689	3.66795	0.2578	3.4302	0.723072	0.236304	0.964658
FW08RFL9013	CPL	USA	Temperate	TempConFor	Forest	0.0272665	2.72665	0.571319	12.1212	1.11797	0.00324775	0.324775	-0.371841	1.44377	0.162496	148.5	31.123	1.46787	3.86842	0.1	4.44545	0.647916	59.33	0.6933	-0.159079	0.85375	0.923986	0.0718818	-1.10957	0.000644444	0.143737	0.0764581	24.3502	17.4492	0.536554	0	1302.82	73.0001	20.1361	57.3963	0.217077	3.02331	0.6933	0.907781	0.680089	0.225332	0.313107
FW08RFL9030	CPL	USA	Temperate	TempConFor	Forest	0.0567898	5.67898	0.82471	22.7273	1.37525	0.00416143	0.416143	-0.28723	1.6654	0.22412	158.4	35.2586	1.42117	4.11417	0.154545	4.002	0.602277	68.57	0.840245	-0.0755938	0.327273	0.572078	0.125229	-1.70693	0.00233333	0.40589	0.21952	21.2288	22.9032	0.469628	2.16236	1666.23	72.5731	19.6166	70.8229	0.184173	2.80979	0.840245	9.28134	0.702095	0.230984	0.21919
FW08RFL9037	CPL	USA	Temperate	TempConFor	Forest	0.000318224	0.0318224	0.013605	0.36075	0.133778	5.79e-05	0.00579	-0.975555	0.0656566	-1.12115	277.2	10.4286	1.02359	10.687	0.1	11.3364	1.05447	31.48	0.4148	-0.382161	1.04545	1.02247	0.245213	-0.734195	0.00108532	0.240789	0.094937	64.9028	43.0254	1.09197	0	1506.82	73.2954	19.3326	86.5686	0.370629	4.01973	0.4148	2.56105	0.354588	0.131807	0.893512
FW08RFL9051	CPL	USA	Temperate	TempConFor	Forest	0.00630263	0.630263	0.212258	3.78788	0.680143	0.000943293	0.0943293	-0.711462	0.566919	-0.238885	316.8	44.1805	1.06668	11.8158	0.2	6.01	0.778874	136.57	1.5657	0.194709	0.553409	0.743915	0.16796	-1.10856	0.000270486	1.22581	1.56479	18.8932	92.6721	0.446774	0.181827	1319.11	72.701	21.4369	79.7221	0.239013	3.16565	1.5657	3.24933	0.526731	0.183763	0.152656
FW08RGA9007	SAP	USA	Temperate	BroadDecFor	Forest	0	0	0	0	0	0	0	-1	0	-2	435.6	31.9329	1.20603	14.95	0.1	17.3636	1.23964	58.32	0.6832	-0.165452	0.596591	0.772393	113.263	0.937045	0.00538384	1.52042	0.793918	964.372	99.7209	9.68597	1.46215	1880.2	69.0556	12.2031	97.2419	0	0	0.6832	80.2197	0	0	0
FW08RI001	NAP	USA	Temperate	BroadDecFor	Forest	0	0	0	0	0	0	0	-1	0	-2	148.5	19.7686	1.10999	5.805	0.549091	7.78182	0.891081	46.28	1.01189	0.00513369	1.23977	1.11345	40.4169	-0.0568814	0.00760741	4.23082	0.26642	49.6231	100.205	0.82885	2.43942	1241.87	72.1285	10.8356	49.0762	0	0	1.01189	315.419	0	0	0
FW08RI012	NAP	USA	Temperate	BroadDecFor	Forest	0.112179	11.2179	1.087	42.4242	1.63773	0.012646	1.2646	0.135006	4.78249	0.680561	148.5	9.87114	1.20632	2.3175	0.584	3.78182	0.577701	20.96	0.7936	-0.100398	1.53977	1.24088	1.06172	-1.80888	0.0127481	2.15799	0.019689	210.145	3.6522	1.4529	0.1894	1321.99	67.811	9.02212	79.5728	0.196008	3.02696	0.7936	269.601	0.800398	0.255368	0.246986
FW08RI017	NAP	USA	Temperate	BroadDecFor	Forest	0.00868056	0.868056	0.27139	11.9949	1.11377	0.0321914	3.21914	0.521025	44.4826	1.64829	316.8	31.2613	1.01835	10.835	0.783636	13.8182	1.14045	66.68	1.45044	0.161499	1.225	1.1068	29.7592	0.108749	0.0025	8.7844	0.59099	103.247	114.913	1.50293	3.40914	1259.06	67.5493	9.8406	54.0615	0.488461	8.21646	1.45044	215.218	0.594613	0.202655	0.336768
FW08RIL2AK07	SAP	USA	Temperate	BroadDecFor	Forest	0.00651222	0.651222	0.217806	11.1833	1.08576	0.0145793	1.45793	0.192548	25.0366	1.39875	554.4	40.3267	1.23093	11.89	0.416364	17.1727	1.23484	55.4	0.970364	-0.0130655	0.902679	0.950094	6.21216	-0.219836	0.00289187	2.70248	0.318334	202.572	45.6912	1.78336	0.0476214	1225.95	69.8039	13.4104	78.973	0.408842	6.08585	0.970364	76.589	0.354391	0.131744	0.421329
FW08RIL2CA08	TPL	USA	Temperate	TempSavan	Savanna	0.00642261	0.642261	0.215442	9.09091	1.00393	0.00142974	0.142974	-0.614439	2.02374	0.308295	594	44.5678	1.28469	10.98	0.890909	14.1545	1.1509	76.09	1.65181	0.21796	0.921591	0.959995	0.101527	-1.72653	0.000618519	5.13001	0.34361	162.987	407.204	0.278486	0.113636	1076.5	68.4443	12.6945	24.9918	0.266862	3.61496	1.65181	31.0954	0.255392	0.0987794	0.161557
FW08RIL2DJE02	TPL	USA	Temperate	TempSavan	Savanna	0.0106773	1.06773	0.315495	5.38721	0.805311	0.00251985	0.251985	-0.453475	1.27138	0.107678	148.5	19.077	1.0975	4.5	0.181818	5.04545	0.7029	24.32	0.425018	-0.371592	0.932955	0.965896	0.963879	-0.623996	0.00317778	0.117409	0.0179428	214.651	73.0314	0.745739	0.303036	943.148	70	10.4921	34.5784	0.247239	3.21903	0.425018	3.65636	0.638007	0.214316	0.581714
FW08RIL2ICE01	TPL	USA	Temperate	TempSavan	Savanna	0.00349018	0.349018	0.130018	6.56566	0.878847	0.00176173	0.176173	-0.558818	3.31414	0.521679	198	34.1436	1.06314	8.035	1.32545	18.8118	1.27443	40.28	1.72825	0.237608	0.748958	0.865424	11.6951	-0.38887	0.00232778	19.1718	0.0821219	182.396	50.7771	1.98944	0.590279	1178.97	70	13.8045	89.4131	0.320232	4.56349	1.72825	437.35	0.242587	0.0943266	0.185292
FW08RIN9035	TPL	USA	Temperate	TempSavan	Savanna	0.002035	0.2035	0.0804462	3.367	0.640184	0.000539276	0.0539276	-0.812684	0.892256	-0.0446703	148.5	14.4861	1.03555	14.095	0.536364	16.5455	1.21868	26.64	0.802764	-0.0954123	1.09091	1.04447	17.5255	0.429977	0.00141481	2.435	0.0635443	274.924	154.763	0.724217	0.0909091	1141.33	70.0021	11.7197	54.0303	0.298941	4.73368	0.802764	33.7617	0.286102	0.109275	0.372389
FW08RIN9046	TPL	USA	Temperate	TempSavan	Savanna	0.00162973	0.162973	0.0655695	3.4965	0.652875	0.00142157	0.142157	-0.615902	3.04992	0.48571	514.8	19.1789	1.3688	18	0.636364	21.4545	1.33152	41.21	1.04846	0.0205534	0.876136	0.936022	2.64781	-0.469393	0.00105983	4.98726	0.218814	285.516	309.289	0.333753	0.560614	1047.7	70.5317	10.9659	4.48503	0.338276	5.09378	1.04846	51.7993	0.237422	0.0925178	0.32264
FW08RKS9888	TPL	USA	Temperate	TempSavan	Savanna	0	0	0	0	0	0	0	-1	0	-2	198	16.6365	1.24792	9.71	2.18182	16.5273	1.2182	32.94	2.51122	0.399884	0.3	0.547723	0.613763	-2.24972	0.00205066	95.6394	0.0916276	350.426	58.5306	1.01442	0.880275	919.603	66	12.1371	12.6196	0	0	2.51122	1922.01	0	0	0
FW08RKY9007	SAP	USA	Temperate	BroadDecFor	Forest	0.0918403	9.18403	1.00792	17.4497	1.26599	0.0163158	1.63158	0.238442	3.1	0.49276	149	1.18924	1.16967	0.615	0.4	1.9	0.278754	3.45333	0.434533	-0.361977	1.25227	1.11905	2.44681	-1.93189	0.05185	1.58384	0.000171598	369.343	1.2294	16.921	0	1174.65	69	13.1951	97.3646	0.250538	3.4672	0.434533	804.794	1.82484	0.450994	0.576567
FW08RKY9056	SAP	USA	Temperate	BroadDecFor	Forest	0.0184693	1.84693	0.454376	12.6263	1.13438	0.00252013	0.252013	-0.453441	1.72285	0.238762	158.4	9.25196	1.01296	4.52	0.481818	6.83636	0.834825	22.22	0.704018	-0.152416	1.69773	1.30297	38.5201	-0.58059	0.033	4.68247	0.0809346	788.264	6.597	13.7726	0	1313.79	71.4531	11.9504	99.2087	0.262046	3.31512	0.704018	1514.31	0.484924	0.171704	0.372214
FW08RKY9143	SAP	USA	Temperate	BroadDecFor	Forest	0.00533333	0.533333	0.185637	6.06061	0.848842	0.00140444	0.140444	-0.618985	1.59596	0.205735	198	8.06943	1.14708	5.71	0.463636	11.3636	1.05552	19.76	0.661236	-0.179643	1.37273	1.17163	26.2421	-0.507487	0.0204292	5.66693	0.0626363	381.133	15.9129	4.94875	0	1207.06	69	13.246	96.1314	0.274951	3.89017	0.661236	1134.56	0.342335	0.127861	0.415813
FW08RKY9219	TPL	USA	Temperate	TempSavan	Savanna	0.0322671	3.22671	0.626003	15.4882	1.21717	0.0032716	0.32716	-0.369409	1.57037	0.198759	148.5	12.0552	1.61153	2.12	0.490909	4.8	0.681241	18.74	0.678309	-0.168572	1.425	1.19373	0.0109813	-2.33176	0.00143333	0.485326	0.00367933	158.335	7.8273	2.93869	0	1268.91	68	14.6077	98.8617	0.190372	2.85001	0.678309	6.81721	0.593753	0.202421	0.280657
FW08RKY9905	TPL	USA	Temperate	TempSavan	Savanna	0.04312	4.312	0.725258	18.8552	1.29787	0.00439824	0.439824	-0.267747	1.92323	0.286284	148.5	17.94	1.12681	3.355	0.236364	4.37273	0.640752	31.2	0.548364	-0.260931	1.42727	1.19469	0.00774597	-2.66082	0.00415895	0.273563	0.0353239	180.995	4.7664	3.1326	0.136364	1259.4	68	13.533	95.506	0.195008	2.98538	0.548364	11.1498	0.682726	0.226013	0.355618
FW08RMD9052	CPL	USA	Temperate	TempConFor	Forest	0.0178687	1.78687	0.445117	13.8889	1.17286	0.00488142	0.488142	-0.230518	3.79419	0.580262	158.4	28.9211	1.37454	4.33158	0.336364	7.77273	0.890573	37.95	0.715864	-0.14517	1.3125	1.14564	1.76639	-0.455197	0.00182639	0.497596	0.0373246	40.7945	25.1757	0.914584	0.25	1115.94	67.154	13.7461	78.6687	0.248305	3.76193	0.715864	8.90629	0.483991	0.171431	0.346861
FW08RMI9105	UMW	USA	Temperate	BroadDecFor	Forest	0.0103098	1.03098	0.307705	12.7841	1.13938	0.00380875	0.380875	-0.317968	4.72285	0.675123	633.6	29.2909	1.53058	12.2529	0.147273	12.4	1.09342	64	0.787273	-0.103875	0.943182	0.971175	0.0821481	-1.41373	0.000993304	0.782979	0.402107	402.348	140.485	0.778898	0	870.769	72.482	5.95049	56.4237	0.312324	4.00241	0.787273	7.62182	0.322775	0.121486	0.396716
FW08RMI9106	UMW	USA	Temperate	BroadDecFor	Forest	0.0135014	1.35014	0.371093	13.6364	1.16543	0.00242299	0.242299	-0.465594	2.44722	0.390444	396	16.2212	1.8811	9.56667	0.157273	10.1	1.00432	40.8632	0.565904	-0.247257	1.03068	1.01523	5.14112	0.163037	0.00157639	0.46995	0.159086	369.719	264.338	0.694179	0.0909136	825.81	71.889	6.06143	70.5447	0.269272	3.52578	0.565904	7.26008	0.349087	0.13004	0.475826
FW08RMI9110	UMW	USA	Temperate	BroadDecFor	Forest	0.0133022	1.33022	0.367397	28.9141	1.47588	0.00404369	0.404369	-0.297251	8.78952	0.944459	792	13.553	1.57869	20.71	0.200909	21.7364	1.33719	54.95	0.750409	-0.124702	1.07159	1.03518	1.99163	-0.442296	0.00115	2.44754	0.871123	370.106	1006.94	0.429655	0.515159	796.01	73.2323	6.10494	68.5126	0.281967	3.95621	0.750409	27.5838	0.182009	0.0726208	0.375751
FW08RMN9018	TPL	USA	Temperate	TempSavan	Savanna	0.00848608	0.848608	0.266845	3.78788	0.680143	0.000492193	0.0492193	-0.826175	0.219697	-0.638845	158.4	18.5669	1.00449	4.565	2.01455	4.46364	0.649689	77.75	2.79205	0.445922	0.0227273	0.150756	0.0148948	-2.51382	0.000190972	10.0189	0.180331	399.676	255.282	0.663785	0.6667	612.766	68.0139	4.04886	15.8595	0.173205	2.73861	2.79205	18.7507	0.613539	0.207779	0.0620352
FW08RMN9075	TPL	USA	Temperate	TempSavan	Savanna	0.0767983	7.67983	0.938511	20.8054	1.33856	0.00513558	0.513558	-0.212144	1.39128	0.146523	149	8.77171	1.29946	1.9175	0.439091	2.70909	0.432824	17.1379	0.61047	-0.214336	0.0795455	0.282038	0.219882	-2.02381	0.00600952	0.523235	0.00668679	358.777	86.5197	0.436185	0.723698	580.469	69	4.31099	16.4116	0.179574	2.77994	0.61047	30.8151	1.02615	0.306672	0.294156
FW08RMN9087	UMW	USA	Temperate	BroadDecFor	Forest	0.00107054	0.107054	0.0441687	1.0101	0.303218	6.21e-05	0.00621	-0.973835	0.0585859	-1.16377	99	4.52722	1.16118	6.4275	0.358182	9.43545	0.974763	20.46	0.562782	-0.24966	1.52625	1.23541	199.106	-0.190008	0.0552722	7.67869	0.213773	480.747	36.693	2.69334	0.100005	821.593	68.4014	3.34391	94.5892	0.173205	2.73861	0.562782	4159.3	0.290247	0.110673	0.307766
FW08RMN9100	UMW	USA	Temperate	BroadDecFor	Forest	0.0776825	7.76825	0.942913	49.505	1.70333	0.0168001	1.68001	0.250423	10.7063	1.03004	151.5	13.4398	1.19371	2.44118	0.626364	6.37273	0.804325	23.0294	0.856658	-0.0671926	0.0829545	0.288018	0.0248884	-1.55845	0.000344444	0.584379	0.00352461	409.038	46.8657	0.801337	0.484873	679.526	68	3.73722	81.211	0.229381	3.17862	0.856658	1.9726	0.498784	0.175739	0.267762
FW08RMO9010	TPL	USA	Temperate	TempSavan	Savanna	0.001458	0.1458	0.0591087	2.10084	0.491479	0.000129762	0.0129762	-0.947013	0.186975	-0.705589	190.4	15.0333	1.3513	6.08	1.00455	14.4091	1.15864	22.9412	1.23396	0.0913001	1.05227	1.0258	12.4168	-0.393538	0.0030599	11.7634	0.024369	259.802	10.422	1.75968	0	1001.3	67	11.666	24.6805	0.222561	3.05889	1.23396	352.75	0.212289	0.0836062	0.180364
FW08RMO9011	TPL	USA	Temperate	TempSavan	Savanna	0	0	0	0	0	0	0	-1	0	-2	190.4	17.7861	1.40211	4.675	1.7	13.4545	1.12887	27.2521	1.97252	0.295022	1.09659	1.04718	0.943171	-1.86155	0.00238222	36.9449	0.0246639	276.78	11.5587	1.84818	0.984882	978.228	67	11.4117	56.6846	0	0	1.97252	862.506	0	0	0
FW08RMO9108	TPL	USA	Temperate	TempSavan	Savanna	0	0	0	0	0	0	0	-1	0	-2	190.4	17.6482	1.41878	5.12	2.37273	15.8636	1.2004	30.4583	2.67731	0.427699	1.13409	1.06494	0.0447695	-2.76497	0.000714962	63.0815	0.0211715	304.121	18.117	1.26219	0	980.713	66	11.6792	19.8013	0	0	2.67731	441.988	0	0	0
FW08RMO9109	TPL	USA	Temperate	TempSavan	Savanna	0.00115196	0.115196	0.0473514	1.57563	0.410884	6.68e-05	0.00668	-0.971917	0.0913866	-0.99402	190.4	12.9625	2.74171	7.235	3.56	13.6778	1.13602	21.4202	3.7742	0.576825	1.09659	1.04718	0.0115781	-3.63034	0.00114583	124.577	0.0162284	326.15	22.5846	1.30988	0	929.924	67.0119	10.5456	27.397	0.173205	2.73861	3.7742	1398.89	0.200224	0.0792621	0.0458918
FW08RMO9112	TPL	USA	Temperate	TempSavan	Savanna	0.00118206	0.118206	0.0485218	2.10084	0.491479	0.000231092	0.0231092	-0.909709	0.410714	-0.376013	190.4	3.92628	1.15263	5.2	1.39	17.7727	1.24975	7.29167	1.46292	0.16522	0.832955	0.912663	0.34641	-0.435564	4.16667e-05	7.44905	0.000205652	282.759	15.066	1.23729	0	964.837	69	11.0249	66.601	0.271917	3.37917	1.46292	3.0417	0.190133	0.0755953	0.185873
FW08RMO9113	TPL	USA	Temperate	TempSavan	Savanna	0	0	0	0	0	0	0	-1	0	-2	336	13.0168	1.16935	9.6	1.25455	19.7727	1.29607	30.15	1.55605	0.192022	0.920455	0.959403	0.101023	-2.06149	0.000736139	18.6519	0.0506624	291.937	9.5967	1.79889	0.363655	960.488	68	10.7506	77.0796	0	0	1.55605	134.558	0	0	0
FW08RMS9252	CPL	USA	Temperate	TempConFor	Forest	0.0228851	2.28851	0.516999	18.1208	1.28151	0.0169604	1.69604	0.254315	13.4295	1.12838	149	25.736	1.35658	3.1075	1.15455	7.91818	0.898625	30.5034	1.45958	0.164228	1.07386	1.03627	0.155626	-1.24493	0.0003	2.12517	0.00592596	135.041	24.507	1.3808	0	1517.27	73	17.6342	81.2853	0.3125	4.49852	1.45958	6.24801	0.568125	0.195381	0.214103
FW08RMS9254	CPL	USA	Temperate	TempConFor	Forest	0.0409277	4.09277	0.706954	54.5455	1.74465	0.0171271	1.71271	0.258328	22.8258	1.35862	198	40.9168	1.00535	8.78	1.01818	13.3273	1.12474	57.49	1.59308	0.202238	0.979545	0.98972	0.0766018	-1.36702	0.000252778	2.92836	0.0770223	153.139	357.123	0.468828	0.340909	1466.34	72.1771	17.1951	72.4851	0.279387	4.09912	1.59308	7.25419	0.307574	0.116466	0.175375
FW08RMS9306	CPL	USA	Temperate	TempConFor	Forest	0.00465376	0.465376	0.165949	5.68182	0.824895	0.00382125	0.382125	-0.31684	4.6654	0.669819	158.4	18.2345	1.03804	3.61	0.890909	12.2091	1.08668	35.47	1.24561	0.0953818	0.567045	0.753024	0.334317	-0.954167	0.000315972	2.77766	0.0155116	68.8389	109.564	0.746177	0	1487.85	74	18.3937	52.2532	0.343728	5.43052	1.24561	8.60109	0.444793	0.159806	0.275951
FW08RMS9418	CPL	USA	Temperate	TempConFor	Forest	0.0325468	3.25468	0.628867	36.3636	1.57245	0.0220966	2.20966	0.363547	24.6879	1.39266	198	28.602	1.32165	6.19	0.981818	11.1727	1.04816	49.98	1.48162	0.170736	0.968182	0.983962	0.313441	-1.20131	0.000452778	3.51576	0.0628377	132.091	188.004	0.63601	0	1470.74	73.5897	17.7375	69.4375	0.310718	4.59396	1.48162	15.6002	0.411176	0.149581	0.209716
FW08RMS9447	CPL	USA	Temperate	TempConFor	Forest	0.0078722	0.78722	0.252178	11.1857	1.08585	0.00730257	0.730257	-0.0807875	10.3763	1.01646	223.5	14.3714	1.30168	3.9	0.9	14.2091	1.15257	26.14	1.1614	0.0649818	0.6	0.774597	1.61279	-1.00845	0.00153792	6.94963	0.0171318	113.67	17.7498	1.44199	0.0909136	1621.61	72	18.6203	87.2528	0.304606	4.85067	1.1614	104.742	0.341378	0.127551	0.262275
FW08RMS9463	CPL	USA	Temperate	TempConFor	Forest	0.00158255	0.158255	0.0638041	3.6859	0.670793	0.00112973	0.112973	-0.671675	2.63125	0.42181	624	9.01552	1.00171	18.9842	1.09091	23.2909	1.36719	38.8571	1.47948	0.170109	1.2125	1.10114	0.828772	-1.39852	0.000797222	26.6198	0.31739	115.311	347.68	0.559516	0.439409	1527.04	72.7046	18.3159	62.0596	0.364851	5.37161	1.47948	207.975	0.230631	0.0901278	0.246607
FW08RMT222052	NPL	USA	Temperate	TempSavan	Savanna	0.00114193	0.114193	0.0469603	0.447427	0.160597	6.62e-05	0.00662	-0.972161	0.0259508	-1.44429	223.5	5.81754	1.18355	2.07619	0.390909	3.91818	0.593085	18.1667	0.572576	-0.242167	0.513636	0.716684	167.484	0.0389691	0.0316349	2.05398	0.0289293	1780.57	21.3849	10.4978	1.5	515.962	56.9064	4.36067	14.9236	0.173205	2.73861	0.572576	636.781	0.69895	0.230181	0.302502
FW08RMT224909	NPL	USA	Temperate	TempSavan	Savanna	0.0134228	1.34228	0.369639	2.68456	0.566386	0.00200895	0.200895	-0.521585	0.40179	-0.385325	223.5	6.65975	1.21479	1.21304	0.254545	2	0.30103	16.2133	0.416679	-0.380199	0.330682	0.575049	3.47059	-0.879668	0.0148476	0.232118	0.00713147	1722.2	18.7515	10.8012	1.5	483.898	56.4156	4.53587	1.94384	0.239013	3.16565	0.416679	33.7747	1.58283	0.412095	0.573614
FW08RMT9013	NPL	USA	Temperate	TempSavan	Savanna	0	0	0	0	0	0	0	-1	0	-2	594	21.0698	1.004	12.175	0.354545	20.0182	1.30142	42.35	0.778045	-0.108995	0	0	0.311433	-0.441119	0.000286667	0.871788	0.0775776	964.695	815.163	0.693975	1.56061	326.214	59.9404	4.80572	0.984281	0	0	0.778045	2.44914	0	0	0
FW08RNC9040	CPL	USA	Temperate	TempConFor	Forest	0.0165626	1.65626	0.42427	17.6768	1.2713	0.00762182	0.762182	-0.0644011	8.13456	0.910868	277.2	29.7911	1.09652	7.02353	0.263636	10.6727	1.02828	56.6061	0.829697	-0.0810805	1.29091	1.13618	0.0838402	-0.715306	0.000218254	0.366056	0.0719595	27.4989	38.9088	0.225194	0.181818	1254.2	67	16.6658	79.8714	0.302337	4.04825	0.829697	0.782952	0.379308	0.139661	0.364395
FW08RNC9085	CPL	USA	Temperate	TempConFor	Forest	0.0262843	2.62843	0.559719	11.1111	1.08318	0.00800239	0.800239	-0.0456422	3.38283	0.530562	198	50.3355	1.13164	4.59412	0	4.22727	0.62606	89.2234	0.892234	-0.0495212	1.35909	1.1658	0.0603898	-1.96787	0.00259167	0.401803	0.436671	113.488	42.48	0.908723	0.363645	1230.85	66	16.2795	51.7394	0.283373	3.8555	0.892234	10.2051	0.912053	0.2815	0.317599
FW08RNC9102	CPL	USA	Temperate	TempConFor	Forest	0.0328999	3.28999	0.632457	20.6612	1.33568	0.0536453	5.36453	0.737553	33.6893	1.52762	121	26.5403	1.89734	4.249	0.497273	6.28	0.79796	34.3934	0.841207	-0.075097	1.28977	1.13568	0.226068	-1.11092	0.000912121	0.48282	0.01935	9.86533	16.5474	0.213508	0.454545	1393.67	68.7961	16.9765	67.7091	0.3537	4.69045	0.841207	4.31583	0.746888	0.242265	0.420467
FW08RND010456	NPL	USA	Temperate	TempSavan	Savanna	0	0	0	0	0	0	0	-1	0	-2	1460.2	14.6647	1.04962	26.7895	0.727273	71.3636	1.85348	47.6333	1.20361	0.0804844	0.127273	0.356753	0.66409	-0.624674	0.000239553	15.3966	0.308874	1056.68	10445.3	0.543509	1.5	387.897	59.3449	7.04685	3.67509	0	0	1.20361	36.1455	0	0	0
FW08RND010458	NPL	USA	Temperate	TempSavan	Savanna	0	0	0	0	0	0	0	-1	0	-2	2086	14.9485	1.11155	35.5385	1.68182	47.8	1.67943	43.7133	2.11895	0.326121	1.02738	1.0136	3.57234	-0.596625	0.000401701	78.4673	0.397884	1001.09	15958.2	0.536576	0.33335	389.461	60.1257	6.89319	3.70244	0	0	2.11895	308.9	0	0	0
FW08RND010460	NPL	USA	Temperate	TempSavan	Savanna	0	0	0	0	0	0	0	-1	0	-2	237.6	22.9019	1.1282	9.7	0.927273	35.7273	1.553	37.51	1.30237	0.114735	0.00227273	0.0476731	1.73691	-1.12143	0.00233333	21.0459	0.111862	792.614	2909.23	0.429308	1.5	420.455	63.3318	6.01064	0.999449	0	0	1.30237	481.25	0	0	0
FW08RNJ9002	CPL	USA	Temperate	TempConFor	Forest	0.00664341	0.664341	0.221242	4.0404	0.702465	0.000385318	0.0385318	-0.858451	0.234343	-0.611999	148.5	33.7477	1.1028	4.835	0.454545	6.08182	0.784033	60.92	1.06375	0.0268377	1.875	1.36931	0.210014	-1.3539	0.000979259	0.877233	0.119815	24.0216	30.0411	0.813484	0.939409	1181.26	67	12.437	91.8482	0.173205	2.73861	1.06375	8.41858	0.450295	0.161456	0.162826
FW08RNM9001	SPL	USA	Temperate	TempSavan	Savanna	0	0	0	0	0	0	0	-1	0	-2	149	5.95979	1.05533	1.475	0.5	9.96364	0.998418	12.7933	0.627933	-0.202086	0.0204545	0.143019	0.0406532	-2.45139	0.00360476	2.31252	0.00224451	1849.05	1752.24	2.49951	1.5	421.849	51.3145	10.2644	2.1877	0	0	0.627933	81.6935	0	0	0
FW08RNM9002	SPL	USA	Temperate	TempSavan	Savanna	0	0	0	0	0	0	0	-1	0	-2	158.4	63.6576	1.06997	5.48421	1.30909	27.0909	1.43282	82.54	2.13449	0.329294	0.165909	0.407319	0.358766	-2.08474	0.00235069	31.7124	0.318867	1936.25	1178.54	2.27174	1.5	429.22	51.3142	9.72929	1.98918	0	0	2.13449	730.553	0	0	0
FW08RNM9004	SPL	USA	Temperate	TempSavan	Savanna	0	0	0	0	0	0	0	-1	0	-2	158.4	29.0008	1.1975	4.845	0.790909	12.3636	1.09215	34.76	1.13851	0.0563365	0.4875	0.698212	19.6447	0.132977	0.00240355	3.94577	0.0363972	1826.67	278.863	2.67361	0	427.986	51.1383	10.4392	0.996618	0	0	1.13851	92.9418	0	0	0
FW08RNM9006	XER	USA	Temperate	DesertXerics	Savanna	0.00405167	0.405167	0.147728	8.58586	0.981631	0.00126352	0.126353	-0.645215	2.67753	0.429353	396	15.673	1.33439	11.89	0.854545	21.1909	1.32615	52.05	1.37505	0.138317	0.809091	0.899495	1.58182	-1.7842	0.007825	37.4947	0.97681	2037.93	8286.8	2.07436	0.901541	488.578	41.3321	11.1859	52.7357	0.276409	3.82798	1.37505	2875.28	0.180642	0.0721184	0.201018
FW08RNM9030	XER	USA	Temperate	DesertXerics	Savanna	0.000191241	0.0191241	0.00822707	0.36075	0.133778	1.11e-05	0.00111	-0.995206	0.0209235	-1.50971	277.2	7.15337	1.02477	8.545	1.37273	18.8636	1.27563	49.11	1.86383	0.270406	1.06364	1.03133	27.3633	-1.52952	0.0365	236.114	2.48116	2863.44	697.919	6.88989	0.484873	709.488	51.3379	5.04955	84.7489	0.173205	2.73861	1.86383	84457.9	0.145179	0.0588736	0.0929298
FW08RNM9049	WMT	USA	Temperate	TempConFor	Forest	0	0	0	0	0	0	0	-1	0	-2	223.5	8.79471	1.13521	1.26	0.590909	5.45455	0.736759	17.9933	0.770842	-0.113034	0.488636	0.699025	145.325	-0.592925	0.087	8.51115	0.0198126	2234.88	25.8984	25.0995	0.138528	631.281	50.5097	11.7441	75.8792	0	0	0.770842	7256.61	0	0	0
FW08RNM9060	XER	USA	Temperate	DesertXerics	Savanna	0	0	0	0	0	0	0	-1	0	-2	792	38.0985	2.28102	27	1.60909	40.5455	1.60794	85.85	2.46759	0.392273	0.356818	0.597343	6.28098	-0.813176	0.00171567	99.6524	2.36018	2843.02	13156.2	1.64183	0	549.862	53.3266	3.79248	39.9082	0	0	2.46759	1675.51	0	0	0
FW08RNM9076	SPL	USA	Temperate	TempSavan	Savanna	4.55e-05	0.00455	0.00197156	0.16835	0.067573	0.000137296	0.0137296	-0.944126	0.507744	-0.285885	594	11.0327	1.32417	18.6158	0.4	36.9818	1.56799	47.19	0.8719	-0.0595333	0.125	0.353553	0.351346	-1.94595	0.00404074	15.1009	1.09241	1773.62	14357.1	2.06963	1.74245	437.042	49.9432	11.9025	19.0989	0.388832	7.08572	0.8719	597.985	0.1916	0.0761306	0.44596
FW08RNM9081	SPL	USA	Temperate	TempSavan	Savanna	0.00139938	0.139938	0.0568814	1.51515	0.400564	8.12e-05	0.00812	-0.966094	0.0878788	-1.00931	198	25.9519	1.04793	4.56	1.57273	10.8273	1.03452	41.11	1.98383	0.297504	0.334091	0.578006	0.169555	-2.14918	0.0011	14.8682	0.0433178	1999.36	20671.2	1.83126	1.5	468.399	50.6061	9.91465	26.3009	0.173205	2.73861	1.98383	160.279	0.252937	0.0979291	0.0873085
FW08RNM9082	SPL	USA	Temperate	TempSavan	Savanna	0.000113506	0.0113506	0.00490174	0.3885	0.142546	1.36e-05	0.00136	-0.994133	0.04662	-1.24703	514.8	37.5686	1.37931	19.05	1.01818	34.2273	1.53437	52.8736	1.54692	0.189467	0.697727	0.835301	2.98252	-0.935691	0.0026453	24.1708	0.45241	1795.24	52.5456	4.08324	2.02281	403.605	50.0047	10.8818	5.48267	0.271917	3.37917	1.54692	626.603	0.0987275	0.04089	0.17578
FW08RPA9001	NAP	USA	Temperate	BroadDecFor	Forest	5.18e-05	0.00518	0.00224384	0.189394	0.0753257	2e-05	0.002	-0.9914	0.0731061	-1.08037	1584	5.02471	1.0699	35.8	0.472727	36.5455	1.56283	36.91	0.841827	-0.074777	0.680208	0.824747	227.393	0.76565	0.00344028	22.8974	1.75304	564.552	681.155	1.83456	0.72225	1073.86	66.8545	7.22214	87.9521	0.245081	4.18765	0.841827	771.981	0.114587	0.0471141	0.29113
FW08RPA9002	SAP	USA	Temperate	BroadDecFor	Forest	0.00371219	0.371219	0.137107	5.89226	0.838361	0.000447982	0.0447982	-0.839237	0.711069	-0.142023	475.2	11.4744	1.11167	13.73	0.636364	15.8727	1.20065	28.03	0.916664	-0.03779	1.38542	1.17704	14.9348	-0.0167657	0.00233796	5.57896	0.11415	334.362	234.073	2.9484	0.638921	1054.53	66.1096	10.3065	77.3244	0.21616	3.12264	0.916664	127.825	0.19673	0.0779961	0.235812
FW08RPA9003	SAP	USA	Temperate	BroadDecFor	Forest	0.00198679	0.198679	0.0787028	4.0404	0.702465	0.00020406	0.020406	-0.919352	0.414983	-0.371628	594	10.8473	1.10577	16.255	0.590909	20.3364	1.30827	28.28	0.873709	-0.0586331	1.08182	1.0401	80.9145	0.647214	0.0026	6.80178	0.153919	277.521	143.413	3.71791	1.43946	1083.64	66.1146	10.1436	73.2121	0.214335	3.00551	0.873709	173.309	0.14779	0.0598625	0.245316
FW08RSD9036	TPL	USA	Temperate	TempSavan	Savanna	0	0	0	0	0	0	0	-1	0	-2	148.5	27.151	1.01895	4.37	0.372727	4.90909	0.691001	49.07	0.863427	-0.0637742	0.109091	0.330289	5.2017	0.772161	0.000192593	0.195847	0.029235	539.359	214.404	0.600046	1.5	537.302	68	6.23887	0.592292	0	0	0.863427	0.369643	0	0	0
FW08RSD9040	TPL	USA	Temperate	TempSavan	Savanna	0.00875401	0.875401	0.273094	4.02685	0.701296	0.00988231	0.988231	0.036721	4.54586	0.65857	223.5	9.59455	1.35028	2.985	0.672727	4.6	0.662758	17.9	0.851727	-0.0696994	0.513636	0.716684	17.5149	1.30279	0.00011619	0.323368	0.00151757	580.689	15.4071	3.94556	0.196973	588.794	69	5.77199	10.7833	0.246487	3.84306	0.851727	0.368209	0.835448	0.263742	0.289397
FW08RSDP04R052	NPL	USA	Temperate	TempSavan	Savanna	0.0119326	1.19326	0.341091	8.75421	0.989192	0.00605443	0.605443	-0.151538	4.44175	0.648531	148.5	29.3125	1.3393	4.115	0.554545	7.33636	0.865481	41.48	0.969345	-0.0135214	0.0931818	0.305257	0.476214	-0.435775	0.00029037	0.481886	0.0184898	635.157	710.658	0.731549	1.5	440.091	64.2167	6.57672	1.08115	0.332071	4.90332	0.969345	1.37127	0.668358	0.222289	0.342572
FW08RTNECO65E08	CPL	USA	Temperate	TempConFor	Forest	0.043277	4.3277	0.72654	11.4094	1.09375	0.0181509	1.81509	0.282189	4.78523	0.68081	149	1.92909	1.4626	1.035	0.6	2.63636	0.421005	5.08	0.6508	-0.186552	2.0875	1.44482	1.05633	0.131477	9.33333e-05	0.23511	2.91905e-05	151.897	52.542	1.07727	0	1388.18	68	14.9789	67.2114	0.294691	4.39397	0.6508	0.215048	1.66668	0.425971	0.452813
FW08RTNECO65J05	CPL	USA	Temperate	TempConFor	Forest	0.0042498	0.42498	0.153809	6.73401	0.888405	0.00091238	0.091238	-0.718426	1.44571	0.163074	237.6	16.0964	1.07521	8.175	0.5	15.8455	1.1999	34.7	0.847	-0.0721166	1.01477	1.00736	15.1418	0.0710791	0.00276311	3.52451	0.108395	195.875	25.4979	2.02766	0.333336	1490.84	68	15.4581	59.5461	0.29887	3.92256	0.847	95.4383	0.247551	0.0960584	0.352858
FW08RTX10341	CPL	USA	Temperate	TempConFor	Forest	0.0401405	4.01405	0.700189	53.7518	1.7384	0.0161826	1.61826	0.235088	21.6699	1.33606	277.2	52.3817	1.58093	7.72	1.57273	13.3909	1.12681	78.28	2.35553	0.372088	1.10568	1.05151	0.334096	-1.81042	0.000876984	15.3059	0.271522	65.1992	233.266	0.555488	1.13745	1454.41	71.7882	19.2015	72.2248	0.272665	4.15088	2.35553	131.546	0.309977	0.117264	0.115756
FW08RTX11237	CPL	USA	Temperate	TempConFor	Forest	0.0163036	1.63036	0.420015	23.3586	1.38665	0.00427	0.427	-0.27819	6.11774	0.7873	316.8	43.5768	1.42292	8.1	1.64545	14.3273	1.15616	76.19	2.40735	0.38154	1.21591	1.10268	0.188618	-1.86137	0.000581597	16.8429	0.251112	88.5243	365.579	0.447336	0.204545	1297.93	70.9652	19.6172	70.1597	0.261283	3.74837	2.40735	95.9984	0.261625	0.10093	0.108535
FW08RTX11553	SPL	USA	Temperate	TempSavan	Savanna	0	0	0	0	0	0	0	-1	0	-2	198	8.34697	1.02428	6.06	1.09091	28.2182	1.45053	13.83	1.22921	0.0896258	0.0857143	0.29277	0.681699	-1.12763	0.0005	15.254	0.00328933	658.873	650.087	1.19175	1.5	584.96	56.1265	16.7438	2.62876	0	0	1.22921	74.7446	0	0	0
FW08RTX12162	SPL	USA	Temperate	TempSavan	Savanna	0	0	0	0	0	0	0	-1	0	-2	594	82.2522	10.2492	24.76	0.927273	28.8636	1.46035	109.57	2.02297	0.30599	0.485227	0.696583	0.933558	-1.81241	0.00516667	33.9249	4.19194	757.707	992.704	0.571538	3.37379	523.919	56.553	17.766	0.325565	0	0	2.02297	1717.73	0	0	0
FW08RTX12209	SPL	USA	Temperate	TempSavan	Savanna	0	0	0	0	0	0	0	-1	0	-2	148.5	13.0051	1.04507	4.295	0.672727	13.8455	1.14131	21.37	0.886427	-0.0523569	0.318182	0.564076	24.9579	-0.132079	0.00588889	6.24595	0.0216214	620.612	266.246	1.07493	0.0681818	766.006	58.9137	17.9538	22.7574	0	0	0.886427	360.461	0	0	0
FW08RTX13110	XER	USA	Temperate	DesertXerics	Savanna	0	0	0	0	0	0	0	-1	0	-2	148.5	20.6376	1.03632	14.04	1.56364	101.182	2.0051	40.91	1.97274	0.295069	0.585227	0.765001	3.58787	-1.83777	0.0124296	558.73	0.537564	877.236	1520.26	1.12946	0.214286	396.912	53.9376	18.5807	0.505275	0	0	1.97274	68059.1	0	0	0
FW08RTX9001	SPL	USA	Temperate	TempSavan	Savanna	0	0	0	0	0	0	0	-1	0	-2	475.2	7.55532	1.04809	16.99	0.227273	19.1727	1.28268	24.45	0.471773	-0.326267	1.09773	1.04772	0.0269397	-2.15897	0.00297913	1.33675	0.148431	815.466	959.742	0.762467	0	426.038	54.9188	18.197	0.352782	0	0	0.471773	39.0271	0	0	0
FW08RTX9010	SPL	USA	Temperate	TempSavan	Savanna	0.0074983	0.74983	0.242996	16.6667	1.24715	0.0139514	1.39514	0.174681	31.0101	1.49164	198	31.6812	1.02767	6.755	1.52727	22.2273	1.34689	36.21	1.88937	0.276318	1.08409	1.0412	2.4397	-1.39638	0.00393268	41.1132	0.0675234	595.088	166.81	1.92352	1.90913	897.265	59.6214	18.2785	67.9013	0.275263	4.42633	1.88937	1584.51	0.19914	0.0788697	0.14569
FW08RUT9089	XER	USA	Temperate	DesertXerics	Savanna	0	0	0	0	0	0	0	-1	0	-2	149	14.8452	2.48479	2.94	0.545455	3.44545	0.537247	48.0467	1.02592	0.011114	0.746591	0.864055	41.4103	-0.36171	0.0130741	3.28039	0.25466	2696.85	46.7937	28.1964	0.151523	771.525	52.1104	5.82678	78.8779	0	0	1.02592	420.303	0	0	0
FW08RUT9100	XER	USA	Temperate	DesertXerics	Savanna	0.0188552	1.88552	0.460225	8.72483	0.987882	0.00163315	0.163315	-0.579524	0.755705	-0.115939	149	34.7916	1.78465	3.25263	0.481818	4.62727	0.665325	45.3933	0.935752	-0.0288395	0.356818	0.597343	10.7205	-0.50094	0.00990238	1.37731	0.0984395	1842.29	194.631	6.99501	0	261.64	52.0332	10.9733	37.774	0.218764	3.03426	0.935752	133.659	0.655733	0.21899	0.233785
FW08RUT9106	XER	USA	Temperate	DesertXerics	Savanna	0.00295894	0.295894	0.112569	1.34228	0.369639	0.000171618	0.0171618	-0.931214	0.0778523	-1.05625	149	2.68567	2.01196	2.1925	0.636364	4.53636	0.656708	9.02667	0.72663	-0.138686	0.582955	0.763515	1.65935	-1.9247	0.0151452	6.77491	0.00449626	1830.04	30.6783	9.00243	2.13636	390.347	54.6895	10.975	39.6368	0.173205	2.73861	0.72663	1005.55	0.603702	0.205124	0.238368
FW08RUT9122	XER	USA	Temperate	DesertXerics	Savanna	0.0246334	2.46334	0.539495	42.9293	1.64275	0.00407683	0.407683	-0.294408	7.1048	0.852163	475.2	11.5825	1.47439	14.355	0.4	17.4273	1.24123	62.5	1.025	0.0107239	0.786458	0.886825	92.8116	-0.170621	0.0150937	21.7602	3.7543	2820.96	286.341	10.1096	1.05559	655.577	48.9304	2.37288	80.6237	0.243419	3.28095	1.025	3218.74	0.188265	0.0749134	0.237482
FW08RUT94520	WMT	USA	Temperate	TempConFor	Forest	0.0102181	1.02181	0.30574	2.68456	0.566386	0.000803821	0.0803821	-0.743807	0.211186	-0.655243	223.5	9.82803	1.22696	2.645	0.281818	2.62727	0.419505	29.4	0.575818	-0.239715	0.377273	0.614225	7.21366	-0.581103	0.010173	0.505615	0.0608438	3012.9	106.322	8.46149	1.31823	702.132	42.3718	3.24839	85.217	0.206109	2.95213	0.575818	50.4076	1.12365	0.327083	0.357941
FW08RUT94590	XER	USA	Temperate	DesertXerics	Savanna	0.0164057	1.64057	0.421697	4.02685	0.701296	0.000951529	0.0951529	-0.709625	0.233557	-0.613399	223.5	7.88078	1.34939	2.07	0.3	2.45455	0.389971	27.0133	0.570133	-0.244024	0.394318	0.627948	25.2776	-0.120427	0.0105124	0.561871	0.0447237	2858.8	174.917	9.70928	0.901532	622.169	43.4289	4.20288	84.7637	0.173205	2.73861	0.570133	57.8847	1.11573	0.32546	0.303797
FW08RVA9017	CPL	USA	Temperate	TempConFor	Forest	0.162416	16.2416	1.23658	29.5302	1.48473	0.0291057	2.91057	0.478649	5.29195	0.724435	149	6.45878	1.20665	1.595	0.254545	1.81818	0.259637	15.5933	0.410479	-0.386709	1.15909	1.07661	0.219548	-1.4598	0.0038381	0.0941852	0.00387967	25.6162	2.7792	1.67776	0.166668	1221.12	66.0081	15.1933	70.7902	0.215943	3.27858	0.410479	3.54262	1.80322	0.447657	0.526077
FW08RWI9029	UMW	USA	Temperate	BroadDecFor	Forest	0.00103571	0.103571	0.0428003	0.841751	0.265231	0.000782307	0.0782307	-0.749017	0.635802	-0.1899	356.4	13.3247	2.42336	7.5	0.227273	8.12727	0.909945	99.29	1.22017	0.0864213	0.514773	0.717477	0.00774597	-4.36163	0.0239573	19.8431	9.54676	468.666	18.9009	2.2448	0.128791	867.937	68.8296	4.59846	83.3627	0.382764	6.06373	1.22017	4658.78	0.746096	0.242068	0.313697
FW08RWI9044	UMW	USA	Temperate	BroadDecFor	Forest	0.0371402	3.71402	0.673391	12.1212	1.11797	0.0242753	2.42753	0.402695	7.92256	0.899413	148.5	16.4032	1.40481	2.91	0.272727	3.26364	0.513702	29.08	0.563527	-0.249085	0.935227	0.967071	0.238658	-1.06886	0.00149185	0.138822	0.0153009	317.933	43.3566	1.14216	0	818.888	68.3916	7.10928	50.22	0.290359	4.12776	0.563527	2.0296	1.26477	0.355024	0.515253
FW08RWI9055	TPL	USA	Temperate	TempSavan	Savanna	0.00421514	0.421514	0.152751	5.05051	0.781792	0.0047502	0.47502	-0.240317	5.6916	0.755997	316.8	32.5977	1.44174	10.4	0.181818	11.9818	1.07852	89.42	1.07602	0.0318196	1.18523	1.08868	0.0405501	-1.73573	0.000677083	1.52865	0.739268	282.104	141.298	0.679878	0.196973	876.82	69.5559	8.43222	28.9297	0.413608	6.28112	1.07602	10.1432	0.524221	0.183048	0.384387
FW08RWI9067	UMW	USA	Temperate	BroadDecFor	Forest	0.00373357	0.373357	0.137784	7.2601	0.916985	0.000487637	0.0487637	-0.827503	0.948232	-0.0185292	633.6	7.12944	1.64445	17.21	0.190909	19.4455	1.28882	49.19	0.682809	-0.165701	1.1375	1.06654	0.239106	-1.46452	0.00146528	3.20768	1.00716	514.083	228.277	0.424737	0.159091	814.113	70	4.31534	78.2756	0.259437	3.36227	0.682809	46.0613	0.172908	0.0692639	0.379956
FW08RWI9071	UMW	USA	Temperate	BroadDecFor	Forest	0.00115851	0.115851	0.0476064	3.56506	0.659447	0.00038733	0.038733	-0.85782	1.19192	0.0798753	673.2	15.4568	2.0696	15.6	0.209091	30.7727	1.48817	46.26	0.671691	-0.172831	0.781818	0.884205	0.0713795	-1.32665	0.000745098	1.7704	0.276201	485.032	103.763	0.47251	0.1894	815.337	69	4.54863	75.7208	0.335336	4.51786	0.671691	12.9274	0.146814	0.0594929	0.499241
FW08RWI9074	UMW	USA	Temperate	BroadDecFor	Forest	0.00365738	0.365738	0.135367	3.6075	0.663466	0.00558957	0.558957	-0.181143	5.51335	0.742202	277.2	12.7541	1.41489	8.4	0.254545	9.86364	0.994037	51.87	0.773245	-0.111683	0.923864	0.961178	0.13571	-1.35271	0.000839286	1.09427	0.263888	523.007	202.697	0.458584	0	827.534	69.8329	4.1752	75.5478	0.373441	6.64395	0.773245	9.00039	0.67358	0.223647	0.482953
FW08RWI9100	UMW	USA	Temperate	BroadDecFor	Forest	0.0344138	3.44138	0.647518	22.3064	1.36748	0.0179134	1.79134	0.276769	11.6111	1.06525	237.6	8.89988	1.08426	5.835	0.181818	6.48182	0.811697	23.12	0.413018	-0.384031	1.23587	1.1117	3.74093	-0.524928	0.00845833	0.409846	0.0589798	451.757	18.8739	1.4651	0.0434783	806.494	68.0531	5.01717	87.9119	0.302185	4.66577	0.413018	33.9728	0.719824	0.235484	0.73165
FW08SC001	SAP	USA	Temperate	BroadDecFor	Forest	0.0330688	3.30688	0.634163	10.101	1.04536	0.00557319	0.557319	-0.182224	1.70236	0.233594	148.5	16.6454	1.05296	2.145	0.4	3.05455	0.484947	26.33	0.6633	-0.17829	0.634091	0.796298	0.460737	-1.58434	0.00524222	0.416292	0.0157725	443.788	1.7163	5.34082	1.15155	1564.61	69.0315	15.1525	71.6308	0.227065	3.28464	0.6633	21.3865	1.07533	0.317087	0.342326
FW08SC006	CPL	USA	Temperate	TempConFor	Forest	0.020364	2.0364	0.482359	10.7744	1.07094	0.00364134	0.364134	-0.333357	1.9266	0.28704	148.5	12.3222	1.00928	4	0.472727	5.29091	0.72353	37.99	0.852627	-0.0692408	1.21364	1.10165	0.047319	-1.96655	0.00117037	0.976564	0.0573834	32.623	16.8453	0.374639	0	1233.17	67	17.4105	60.0844	0.236038	3.33059	0.852627	11.2008	0.629492	0.212052	0.276836
FW08SC011	SAP	USA	Temperate	BroadDecFor	Forest	0.00602674	0.602674	0.204845	8.33333	0.970037	0.00189514	0.189514	-0.538331	2.62045	0.420031	396	23.325	1.47499	10.875	0.763636	13.8273	1.14074	53.23	1.29594	0.112584	1.59886	1.26446	6.02017	-0.718042	0.00369167	9.90324	0.468123	310.731	36.9324	3.52356	0.356068	1550.24	69	15.5549	52.8871	0.243809	3.81494	1.29594	358.283	0.2759	0.105817	0.188134
FW08SC024	SAP	USA	Temperate	BroadDecFor	Forest	0.0189766	1.89766	0.462047	14.6465	1.19442	0.00391964	0.391964	-0.308066	3.02525	0.482195	198	24.5022	1.70698	5.065	0.718182	7.71818	0.887515	40.13	1.11948	0.049017	1.24318	1.11498	0.343447	-1.14813	0.000688889	1.43782	0.0368839	184.98	97.6113	0.808484	0.34921	1214.37	67	16.1516	68.9139	0.22337	3.47074	1.11948	9.70685	0.449684	0.161273	0.19953
FW08SD001	TPL	USA	Temperate	TempSavan	Savanna	0	0	0	0	0	0	0	-1	0	-2	316.8	7.91041	1.35254	9.135	0.336364	16.8273	1.22601	44.44	0.780764	-0.10748	0	0	0.00774597	-0.922534	3.78472e-05	0.624575	0.0571326	515.91	313.924	0.924112	1.5303	530.361	68	6.31799	0.500568	0	0	0.780764	0.231657	0	0	0
FW08SD004	NPL	USA	Temperate	TempSavan	Savanna	2.5e-05	0.0025	0.00108438	0.126263	0.0516397	2.6e-05	0.0026	-0.988853	0.131566	-0.849042	792	12.55	1.46922	14.075	1.05455	50.5273	1.70353	34.91	1.40365	0.147257	0.05	0.223607	0.666511	0.822608	8.48765e-06	3.81273	0.0130782	1035.09	9789.32	0.70063	0.886386	452.924	59.0865	8.85483	9.34061	0.388832	7.08572	1.40365	0.317139	0.140236	0.0569946	0.277016
FW08SD005	NPL	USA	Temperate	TempSavan	Savanna	0.00152274	0.152274	0.0615557	1.80375	0.44774	0.000172069	0.0172069	-0.931047	0.203824	-0.669944	277.2	20.3503	1.06546	7.57	0.809091	11.8455	1.07355	56.05	1.36959	0.136591	0.0954545	0.308957	0.448747	-0.0981997	5.79365e-05	1.42633	0.0541548	497.131	1539.1	0.409198	2.52313	579.92	65.6869	8.6728	0.468625	0.21269	2.99484	1.36959	0.80984	0.252826	0.0978907	0.155294
FW08SD006	NPL	USA	Temperate	TempSavan	Savanna	0	0	0	0	0	0	0	-1	0	-2	149	6.80047	1.39358	0.770833	0.727273	5.52727	0.742511	6.89333	0.796206	-0.0989745	0	0	0.00774597	-1.48307	0.000106667	0.417216	2.55274e-05	819.173	54.4833	1.12382	1.43182	427.187	61	7.21069	0.863934	0	0	0.796206	0.436129	0	0	0
FW08SD009	NPL	USA	Temperate	TempSavan	Savanna	0.0443408	4.43408	0.735126	41.0354	1.62361	0.0107946	1.07946	0.0716827	9.9899	0.999996	158.4	17.4349	1.05825	3.435	0.754545	9.25455	0.966355	32.1	1.07555	0.0316288	1.35341	1.16336	0.0413839	-1.51037	0.000316667	1.36034	0.0110618	928.431	983.408	0.894259	0.6667	476.097	60.999	8.8522	5.81948	0.238108	3.34119	1.07555	4.22157	0.361032	0.133868	0.221384
FW08SD010	NPL	USA	Temperate	TempSavan	Savanna	0	0	0	0	0	0	0	-1	0	-2	237.6	na	1.48984	5.05	0.490909	8.97273	0.952924	49.2892	0.983801	-0.00709289	0.00227273	0.0476731	0.225861	-0.265201	4.16667e-05	na	na	658.229	104.741	1.63873	1.36364	418.322	64.4785	6.86837	0.36089	0	0	0.983801	na	0	0	0
FW08SD011	NPL	USA	Temperate	TempSavan	Savanna	0	0	0	0	0	0	0	-1	0	-2	356.4	51.7355	1.04325	9.56	0.454545	9.25455	0.966355	86.08	1.31535	0.11904	0.0159091	0.126131	0.114811	-0.25936	5.58642e-05	0.432204	0.116928	1385.61	8398.67	1.13481	1.5	417.059	58.3881	7.04721	13.4257	0	0	1.31535	0.236618	0	0	0
FW08SD012	NPL	USA	Temperate	TempSavan	Savanna	0.00472311	0.472311	0.167999	4.0404	0.702465	0.00409139	0.409139	-0.293163	3.5	0.545307	198	17.7413	1.01892	5.42941	1.8	8.55455	0.932197	43.1	2.231	0.3485	0.915909	0.957031	0.0208761	-3.09048	0.00120389	24.5164	0.0862386	1107.49	5728.27	0.756438	1.10606	448.285	58.8732	8.82878	11.8618	0.276468	4.14567	2.231	289.247	0.484616	0.171614	0.123921
FW08SD014	NPL	USA	Temperate	TempSavan	Savanna	0	0	0	0	0	0	0	-1	0	-2	475.2	18.546	1.74078	11.62	0.772727	26.7182	1.42681	59.14	1.36413	0.134855	0.00454546	0.06742	2.16224	1.0424	1.50463e-05	1.7538	0.054373	908.78	4093.02	0.661488	0.886364	399.376	60.2364	7.21059	0.959056	0	0	1.36413	0.258605	0	0	0
FW08SD015	NPL	USA	Temperate	TempSavan	Savanna	0	0	0	0	0	0	0	-1	0	-2	149	31.8835	1.05593	2.49	0.818182	4.12727	0.615663	43.06	1.24878	0.0964866	0	0	0.152438	-0.873398	0.000207143	0.477396	0.00995843	967.38	200.883	2.11804	1.5	397.269	60.5764	7.07812	1.67202	0	0	1.24878	0.969113	0	0	0
FW08SD016	NPL	USA	Temperate	TempSavan	Savanna	0	0	0	0	0	0	0	-1	0	-2	435.6	18.8959	1.1687	11.8	2.30909	16.6636	1.22177	42.01	2.72919	0.436034	0.00909091	0.0953463	6.43234	0.255544	6.38889e-05	19.847	0.0379957	848.32	9169.97	0.453079	1.43182	411.192	61.7484	6.69504	0.820239	0	0	2.72919	12.4264	0	0	0
FW08SD017	NPL	USA	Temperate	TempSavan	Savanna	0.0198184	1.98184	0.474485	15.6566	1.22159	0.00542769	0.54277	-0.191945	4.28788	0.633254	198	44.1994	1.39301	6.195	0.345455	7.9	0.897627	71.9789	1.06524	0.0274491	0.131818	0.363068	10.0488	0.646641	0.000503889	0.648896	0.147441	1154.42	495.887	4.32978	1.93182	549.902	59.1423	7.87295	35.0676	0.25934	3.67033	1.06524	3.20432	0.464599	0.165719	0.243456
FW08SD018	NPL	USA	Temperate	TempSavan	Savanna	0.000583567	0.0583567	0.0246321	0.631313	0.212537	0.000114087	0.0114087	-0.953081	0.123422	-0.874773	316.8	30.966	1.31809	9.24	0.545455	10.8182	1.03415	80.51	1.35055	0.130512	0.527273	0.726135	0.133521	-0.374962	5.72917e-05	0.864257	0.143955	727.188	4651.34	0.591423	1.47731	451.034	60.8378	8.72334	1.01734	0.271917	3.37917	1.35055	0.485244	0.312361	0.118053	0.201337
FW08SD019	NPL	USA	Temperate	TempSavan	Savanna	0.0146059	1.46059	0.391039	20.8333	1.33912	0.00475312	0.475312	-0.240097	6.77967	0.831849	158.4	6.50876	1.72529	5	1.12909	14.2636	1.15423	90.24	2.03149	0.307815	0.948864	0.974096	0.00774597	-2.47272	0.00015	18.5619	0.674936	1016.15	332.06	1.20258	1.83335	476.933	59.0688	8.78808	11.6171	0.294511	3.79378	2.03149	27.2859	0.265975	0.102425	0.144973
FW08SD020	NPL	USA	Temperate	TempSavan	Savanna	0.000872642	0.0872642	0.0363351	0.671141	0.223013	5.06e-05	0.00506	-0.978563	0.0389262	-1.31046	149	7.25379	1.23283	2.2275	0.763636	7.69091	0.885978	11.22	0.875836	-0.057577	0.0272727	0.165145	6.15032	0.697842	0.00012	0.787134	0.000344992	528.683	58.4145	1.41199	1.01516	539.836	64.469	8.63081	0.445266	0.173205	2.73861	0.875836	0.925669	0.356084	0.132287	0.19776
FW08SD021	WMT	USA	Temperate	TempConFor	Forest	0	0	0	0	0	0	0	-1	0	-2	149	8.07727	1.28222	1.80211	0.427273	2.41091	0.382181	20.7933	0.635206	-0.197085	0.131818	0.363068	5.22432	0.533936	0.000315714	0.132264	0.0029005	1857.85	12.3102	6.55704	1.6288	680.812	54.9264	4.96907	93.3762	0	0	0.635206	0.409226	0	0	0
FW08SD022	NPL	USA	Temperate	TempSavan	Savanna	0.00127726	0.127726	0.0522035	0.671141	0.223013	7.41e-05	0.00741	-0.968955	0.0389262	-1.31046	149	41.4443	1.09837	2.69	0.510909	5.25455	0.720535	49.0533	1.00144	0.000625986	0.0590909	0.243086	0.0124473	-1.682	0.00035381	0.315658	0.0169421	662.268	70.2108	0.816416	1.94699	465.784	64	7.22183	0.514023	0.173205	2.73861	1.00144	1.09449	0.521189	0.182183	0.172956
FW08SD023	NPL	USA	Temperate	TempSavan	Savanna	0.000374732	0.0374732	0.0159769	0.930356	0.285637	2.17e-05	0.00217	-0.990677	0.0539607	-1.19409	752.4	19.7658	1.01803	22.04	0.754545	24.8273	1.39493	64.02	1.39475	0.144495	0.430682	0.656264	0.522131	0.480385	1.85673e-05	1.83843	0.139342	787.46	13698.7	0.465529	1.47727	418.872	62.3848	6.80807	1.00003	0.173205	2.73861	1.39475	0.334518	0.110307	0.0454429	0.124184
FW08SD025	NPL	USA	Temperate	TempSavan	Savanna	0.00616257	0.616257	0.20851	6.73401	0.888405	0.00201773	0.201773	-0.52032	2.20483	0.34534	356.4	17.1639	1.62429	8.62	0.645455	10.9273	1.03851	76.92	1.41465	0.15065	0.610227	0.78117	0.00803426	-1.31238	3.95062e-05	1.38832	0.159704	1286.97	621.895	4.45502	1.4881	499.76	58.4322	7.67208	48.2169	0.207626	3.20763	1.41465	0.537504	0.293544	0.111781	0.146768
FW08SD026	TPL	USA	Temperate	TempSavan	Savanna	0.0253119	2.53119	0.547921	52.1886	1.72582	0.0204708	2.04708	0.331848	42.2071	1.62549	178.2	37.4275	1.58556	18.3	0.740909	20.6182	1.31425	86.6452	1.60736	0.206113	0.605682	0.778256	0.0741145	-1.1163	0.000138889	3.71449	0.467794	467.238	5435.66	0.268769	0.939432	626.831	67.9355	7.68943	0.570996	0.353895	5.33883	1.60736	5.05584	0.258938	0.100004	0.220171
FW08SD027	NPL	USA	Temperate	TempSavan	Savanna	0	0	0	0	0	0	0	-1	0	-2	396	19.2986	1.11371	11.045	2.42727	15.1455	1.18028	45.54	2.88267	0.459795	0.0272727	0.165145	0.178219	-0.675879	2.25e-05	12.497	0.0267459	856.47	8610.53	0.449821	1.47727	409.766	61.6789	6.66908	0.815282	0	0	2.88267	2.75559	0	0	0
FW08SD031	NPL	USA	Temperate	TempSavan	Savanna	0.000401826	0.0401826	0.0171096	0.315657	0.119143	2.33e-05	0.00233	-0.989997	0.0183081	-1.54809	316.8	34.5572	1.12705	9.62857	0.383333	7.85556	0.895177	53.0769	0.914103	-0.0390051	0.307955	0.554937	0.306413	-0.515118	0.000308594	0.386141	0.0849355	765.722	2676.14	0.64569	1.26191	447.544	60.6581	8.74564	1.06344	0.173205	2.73861	0.914103	1.16778	0.348621	0.12989	0.189481
FW08SD032	NPL	USA	Temperate	TempSavan	Savanna	0.0329989	3.29989	0.633458	28.4091	1.46848	0.0498148	4.98148	0.705991	42.886	1.63242	316.8	47.5084	1.40195	7.585	1.31818	8.60909	0.934957	81.8391	2.13657	0.329718	0.234091	0.483829	0.00826851	-1.48991	4.375e-05	1.71767	0.0729433	851.384	1264.54	0.727555	1.5	418.998	60.004	7.56156	1.10011	0.349451	5.14797	2.13657	0.73645	0.597969	0.203568	0.163557
FW08SD034	NPL	USA	Temperate	TempSavan	Savanna	0	0	0	0	0	0	0	-1	0	-2	367.2	21.5689	1.05691	8.54	0.736364	57.9091	1.76275	52.45	1.26086	0.100668	0.0113636	0.1066	0.453372	-0.465155	0.000150617	8.23726	0.0759939	1425.47	13891	0.638663	1.5	349.69	56.7165	7.79642	2.04429	0	0	1.26086	12.1586	0	0	0
FW08SD035	NPL	USA	Temperate	TempSavan	Savanna	0	0	0	0	0	0	0	-1	0	-2	148.5	36.9146	1.09321	5.12	0.345455	7.06364	0.849028	51.96	0.865055	-0.0629565	0.0318182	0.178377	1.82543	1.29658	2.74074e-05	0.0821375	0.0118916	707.65	930.668	0.893684	1.43182	464.535	61.9912	8.38768	1.6759	0	0	0.865055	0.0220615	0	0	0
FW08SD036	NPL	USA	Temperate	TempSavan	Savanna	0.00166533	0.166533	0.0668972	0.841751	0.265231	9.66e-05	0.00966	-0.959952	0.0488215	-1.23046	237.6	51.3156	1.10669	5.13	0	5.05455	0.703682	75.76	0.7576	-0.12056	0.0829545	0.288018	0.00774597	-0.301634	2.91667e-05	0.0300449	0.0304934	984.12	809.008	0.801987	1.5	382.414	60.1518	7.4685	0.103683	0.173205	2.73861	0.7576	0.00858783	0.541812	0.188031	0.228623
FW08SD037	NPL	USA	Temperate	TempSavan	Savanna	0.00177636	0.177636	0.071011	1.3468	0.370476	0.000347278	0.0347278	-0.870543	0.2633	-0.563361	148.5	9.68589	1.30669	2.785	0.613636	7.58182	0.879773	19.96	0.813236	-0.0897832	0.0409091	0.20226	3.52749	0.547622	0.000128148	0.494391	0.00214459	646.554	141.105	1.19118	1.5	633.233	63.4796	8.94573	6.65098	0.271917	3.37917	0.813236	0.620881	0.445694	0.160076	0.334364
FW08SD038	NPL	USA	Temperate	TempSavan	Savanna	0	0	0	0	0	0	0	-1	0	-2	1069.2	5.66098	1.0035	29.4118	0.490909	44.7273	1.65057	34.14	0.832309	-0.0797154	0.00454546	0.06742	0.233713	0.513149	1.48148e-05	1.69446	0.0666797	952.184	15279.7	0.675677	2.03032	459.18	59.8779	8.91889	7.2136	0	0	0.832309	0.246011	0	0	0
FW08SD039	NPL	USA	Temperate	TempSavan	Savanna	0.0185936	1.85936	0.45627	16.6667	1.24715	0.00271833	0.271833	-0.429652	2.43662	0.388566	396	39.4219	6.90998	9.255	0.545455	8.96364	0.952484	80.5918	1.35137	0.130775	0.255682	0.50565	1.02616	0.59791	3.5e-05	0.454803	0.0916949	638.103	673.412	0.685185	0.873043	440.153	64.1662	6.5639	0.86992	0.21591	3.14973	1.35137	0.155997	0.35139	0.130781	0.159771
FW08SD041	NPL	USA	Temperate	TempSavan	Savanna	0.0094162	0.94162	0.288164	7.57576	0.933272	0.00196563	0.196563	-0.527883	1.58144	0.20179	158.4	58.5154	1.5604	5.885	0.554545	8.04545	0.905551	68.2	1.23655	0.0922101	0.178409	0.422385	1.3181	-0.125034	0.000284028	0.626341	0.0698845	1493.78	383.795	4.82358	2.1667	545.603	57.7885	6.32825	83.5504	0.24053	3.42115	1.23655	1.7434	0.425228	0.153884	0.194518
FW08SD043	NPL	USA	Temperate	TempSavan	Savanna	0	0	0	0	0	0	0	-1	0	-2	396	26.623	1.04077	10.685	0.545455	15.9273	1.20214	45.97	1.00515	0.00223284	0.00454546	0.06742	2.48946	0.874978	5e-05	0.532269	0.030139	882.839	3828.32	0.583552	1.43182	407.022	61.062	6.74481	0.884664	0	0	1.00515	0.260812	0	0	0
FW08SD046	NPL	USA	Temperate	TempSavan	Savanna	0	0	0	0	0	0	0	-1	0	-2	633.6	15.051	1.06953	15.02	0.763636	19.2909	1.28535	54.39	1.30754	0.116454	0.0488636	0.221051	0.662469	0.187533	3.94097e-05	2.1447	0.104455	1355.88	25590.1	0.745208	0.818182	390.449	57.1589	7.90387	8.86836	0	0	1.30754	0.828314	0	0	0
FW08SD049	TPL	USA	Temperate	TempSavan	Savanna	0.00887693	0.887693	0.275931	8.7236	0.987827	0.000929274	0.0929274	-0.714606	0.913223	-0.0346933	435.6	24.3001	1.10382	8.78	0.486364	9.82727	0.992433	54.2	1.02836	0.0121467	0.236364	0.486172	0.773767	0.201866	8.76263e-05	0.504793	0.0595976	432.811	528.177	1.16447	1.38636	575.278	69	6.17443	1.19924	0.209573	2.97461	1.02836	0.433484	0.302689	0.114841	0.203792
FW08SD050	NPL	USA	Temperate	TempSavan	Savanna	6.06e-06	0.000606	0.000263103	0.0505051	0.0213981	2.02e-06	0.000202	-0.999124	0.0168182	-1.57157	1980	8.92931	1.68854	44.05	0.818182	83.3636	1.92098	41.58	1.23398	0.0913088	0.0113636	0.1066	1.02205	-0.0996081	8.2e-05	17.4345	0.296154	917.764	20715.4	0.615025	0.818209	468.383	60.2931	8.8889	6.38656	0.370629	4.01973	1.23398	14.0104	0.0482193	0.0204521	0.300352
FW08SD052	NPL	USA	Temperate	TempSavan	Savanna	0	0	0	0	0	0	0	-1	0	-2	149	60.2153	1.32454	8.83158	0.781818	13.9636	1.145	66.6133	1.44795	0.160754	0.547727	0.740086	1.12084	-0.430369	0.000357143	1.96056	0.106633	847.191	1017.35	0.73812	0.840914	428.713	60.0079	7.86214	0.890846	0	0	1.44795	6.86195	0	0	0
FW08SD054	NPL	USA	Temperate	TempSavan	Savanna	0	0	0	0	0	0	0	-1	0	-2	158.4	11.9922	2.39266	4.06	1.63636	6.30909	0.799967	24	1.87636	0.273317	0.609091	0.780443	9.72053	-0.0019189	0.00033125	7.73924	0.00749969	915.952	1107.12	0.991518	0.560632	474.705	60.9991	8.89019	6.09542	0	0	1.87636	25.1235	0	0	0
FW08SD056	NPL	USA	Temperate	TempSavan	Savanna	0	0	0	0	0	0	0	-1	0	-2	633.6	33.7614	1.10408	12.73	0.790909	24.7091	1.39286	65.28	1.44371	0.15948	0.0613636	0.247717	1.58066	0.668967	3.21181e-05	1.69442	0.071079	1119.16	4977.19	0.631217	1.5	395.637	58.8946	7.18005	4.28354	0	0	1.44371	0.533329	0	0	0
FW08SD057	NPL	USA	Temperate	TempSavan	Savanna	0.000933393	0.0933393	0.038755	0.631313	0.212537	5.41e-05	0.00541	-0.977118	0.0366162	-1.33146	158.4	34.8841	1.10935	4.44211	0.463636	6.76364	0.83018	38.06	0.844236	-0.0735359	0.190909	0.436931	0.0188374	-1.08247	0.000175694	0.19355	0.0102531	581.379	908.558	0.586833	1.5	506.246	63.4552	7.48769	0.0803361	0.173205	2.73861	0.844236	0.333255	0.404902	0.147646	0.205162
FW08SD058	NPL	USA	Temperate	TempSavan	Savanna	0	0	0	0	0	0	0	-1	0	-2	148.5	22.3369	1.16518	3.21579	1	5.67273	0.753792	29.55	1.2955	0.112437	0.104545	0.323335	0.291696	0.353847	2e-05	0.310845	0.00165082	978.111	514.608	1.24508	0.613641	469.264	59.051	8.8265	8.34856	0	0	1.2955	0.0609257	0	0	0
FW08SD060	NPL	USA	Temperate	TempSavan	Savanna	0	0	0	0	0	0	0	-1	0	-2	148.5	50.1829	1.0775	8.46	0.718182	9.83636	0.992835	71.0928	1.42911	0.155066	0	0	0.212471	-0.491254	0.000114074	0.875797	0.0829279	930.206	2485.08	0.776595	1.5	395.933	60.0083	7.24109	0.861112	0	0	1.42911	0.979076	0	0	0
FW08SD061	NPL	USA	Temperate	TempSavan	Savanna	0.00111857	0.111857	0.0460489	0.671141	0.223013	6.49e-05	0.00649	-0.972691	0.0389262	-1.31046	149	17.1685	1.17159	2.87	0.627273	6	0.778151	23.8	0.865273	-0.062847	0.0636364	0.252262	0.0274599	-0.946969	0.00011381	0.274601	0.00222337	593.638	1198.58	0.587851	1.5	499.174	61.4089	8.70358	0.772517	0.173205	2.73861	0.865273	0.306271	0.456435	0.163291	0.200174
FW08SD063	NPL	USA	Temperate	TempSavan	Savanna	2.43e-06	0.000243	0.000105521	0.0576701	0.0243502	2.53e-06	0.000253	-0.998903	0.0600923	-1.15433	1734	21.6078	1.20285	62.7775	0.755	237.809	2.37623	89.4272	1.64927	0.217292	0.0692308	0.263117	4.18116	-0.627283	0.00112439	215.598	8.22659	1248.86	55148.5	0.611629	0.410265	426.073	58.2049	7.70586	14.6501	0.388832	7.08572	1.64927	2375.68	0.0297958	0.0127511	0.23576
FW08SD065	NPL	USA	Temperate	TempSavan	Savanna	0	0	0	0	0	0	0	-1	0	-2	149	2.82128	1.73459	1.54	0.563636	6.79091	0.831928	4.42	0.607836	-0.216213	0.00909091	0.0953463	0.0824234	-1.30324	0.0004	0.90061	5.16295e-05	560.868	55.7622	1.72491	1.59091	651.727	65.3839	8.87083	6.17152	0	0	0.607836	3.53039	0	0	0
FW08SD067	NPL	USA	Temperate	TempSavan	Savanna	0	0	0	0	0	0	0	-1	0	-2	198	38.151	1.39839	7.515	2	22.3636	1.34954	55.34	2.5534	0.407119	0.164773	0.405922	3.23901	-1.43953	0.00356111	88.1176	0.236025	818.76	3204.21	0.629935	1	427.8	60.1712	7.61337	2.4115	0	0	2.5534	3075.21	0	0	0
FW08SD070	NPL	USA	Temperate	TempSavan	Savanna	0.0042735	0.42735	0.154531	2.0202	0.480036	0.000247863	0.0247863	-0.903833	0.117172	-0.895609	198	5.5618	1.17918	4.675	0	4.72727	0.674611	30.32	0.3032	-0.518271	0.365909	0.604904	0.23894	0.26347	0.000185556	0.0264302	0.026138	1040.63	710.955	0.786504	1.70455	477.792	60.2773	8.52237	0.50231	0.173205	2.73861	0.3032	0.0480619	0.579322	0.198471	0.571257
FW08SD071	NPL	USA	Temperate	TempSavan	Savanna	0	0	0	0	0	0	0	-1	0	-2	149	51.9485	1.17119	2.895	0.281818	3.14545	0.497683	65.5733	0.937552	-0.0280049	0.0386364	0.196561	0.118192	0.578298	2e-05	0.0300449	0.0089349	690.283	86.3784	1.20826	1.5	438.588	63	7.13204	0.257327	0	0	0.937552	0.00588881	0	0	0
FW08SD072	NPL	USA	Temperate	TempSavan	Savanna	0	0	0	0	0	0	0	-1	0	-2	1188	20.1949	1.01712	18.61	0.2	19.5909	1.29205	75.1313	0.951313	-0.0216765	0	0	0.398756	0.795545	1.75e-05	0.412684	0.185952	901.589	1542.14	0.69069	1.5	399.845	62.0996	6.5176	0.97322	0	0	0.951313	0.0707753	0	0	0
FW08SD078	NPL	USA	Temperate	TempSavan	Savanna	0	0	0	0	0	0	0	-1	0	-2	396	16.5979	1.02558	14.47	0.872727	47.9091	1.68042	52.8	1.40073	0.146354	0.0409091	0.20226	2.48042	0.178723	9.61111e-05	9.5061	0.131552	1414.05	19745.3	0.730781	1.54545	375.22	56.9067	7.68962	8.18094	0	0	1.40073	8.95369	0	0	0
FW08SD084	NPL	USA	Temperate	TempSavan	Savanna	6.45e-05	0.00645	0.0027922	0.2405	0.0935969	4.44e-05	0.00444	-0.981133	0.165344	-0.756109	831.6	9.41613	1.06647	23.5	0.963636	37.2727	1.57139	37.56	1.33924	0.126857	0.0272727	0.165145	1.87777	-0.140647	0.000121825	11.7558	0.133411	1333.05	29009.8	0.753783	0.931855	400.273	57.3202	7.91121	11.2783	0.379731	5.55273	1.33924	14.0351	0.148976	0.0603108	0.283543
FW08SD085	TPL	USA	Temperate	TempSavan	Savanna	0	0	0	0	0	0	0	-1	0	-2	316.8	24.2332	1.28381	8.51053	0.172727	9.78182	0.99042	53.6768	0.709495	-0.149051	0.0113636	0.1066	0.0362008	-0.275662	6.11111e-05	0.130321	0.0469546	519.651	444.91	0.547849	2.75763	653.917	67.9876	6.74658	0.542551	0	0	0.709495	0.0780481	0	0	0
FW08SD089	NPL	USA	Temperate	TempSavan	Savanna	0.0216169	2.16169	0.49992	10.101	1.04536	0.00363165	0.363165	-0.334265	1.69697	0.232226	148.5	20.1457	1.41549	3.28	0.490909	4.67273	0.66957	24.7609	0.738518	-0.131639	0.111364	0.333712	0.0209823	-2.50857	0.00350667	0.623758	0.0138548	1351.14	865.656	4.12062	1.5	505.517	57.7266	7.14557	50.4664	0.252175	3.25106	0.738518	21.4356	0.695752	0.229362	0.34146
FW08SD091	NPL	USA	Temperate	TempSavan	Savanna	0	0	0	0	0	0	0	-1	0	-2	316.8	34.0608	1.43771	9.495	0.427273	17.1545	1.23438	54.3667	0.970939	-0.0128079	0	0	3.03518	0.651999	0.000125	0.657506	0.058229	866.574	3129.44	0.641124	1.5	405.374	62.0838	6.49321	0.746329	0	0	0.970939	0.805444	0	0	0
FW08SD092	NPL	USA	Temperate	TempSavan	Savanna	0	0	0	0	0	0	0	-1	0	-2	237.6	36.6184	1.34114	8.23333	0.309091	12.1182	1.08344	44.883	0.757921	-0.120376	0.00454546	0.06742	0.0433741	-0.255297	7.17593e-05	0.151187	0.0196164	945.297	127.208	1.72422	2.34094	404.562	61.8998	6.77048	6.66058	0	0	0.757921	0.106321	0	0	0
FW08SD094	NPL	USA	Temperate	TempSavan	Savanna	0.00012799	0.012799	0.00552326	0.229568	0.0897527	4.26e-05	0.00426	-0.981882	0.0764463	-1.06325	435.6	12.3295	1.13669	15.6	0.4	17.9364	1.25373	44.18	0.8418	-0.0747911	0.0965909	0.310791	0.245234	-0.203428	9.72222e-05	0.924387	0.104833	1366.88	24772.4	0.733183	1.5	388.182	57.1286	7.87152	8.93745	0.370629	4.01973	0.8418	0.880736	0.224111	0.0878208	0.440281
FW08SD095	NPL	USA	Temperate	TempSavan	Savanna	0.00119648	0.119648	0.0490817	0.480769	0.170487	6.94e-05	0.00694	-0.97086	0.0278846	-1.42154	208	37.3877	1.174	4.75	0.433333	4.01818	0.60403	42.9833	0.863167	-0.0639053	0.406818	0.637823	14.461	1.08216	0.000358333	0.16595	0.0216676	790.005	1343.63	0.768846	1.43182	447.179	60.3422	8.81492	1.16476	0.173205	2.73861	0.863167	0.582762	0.681555	0.225711	0.200662
FW08SD097	TPL	USA	Temperate	TempSavan	Savanna	0	0	0	0	0	0	0	-1	0	-2	237.6	18.7541	1.07273	7.6	0.254545	8	0.90309	57.01	0.824645	-0.0837327	0.00681818	0.0825723	0.00944184	-1.3515	0.000145833	0.330049	0.097657	531.034	196.514	0.335446	2.57584	631.261	68.2479	7.11531	0.632932	0	0	0.824645	0.471696	0	0	0
FW08SD098	NPL	USA	Temperate	TempSavan	Savanna	0.00455172	0.455172	0.162914	9.34343	1.01466	0.000771455	0.0771455	-0.75167	1.58359	0.202375	396	15.5657	1.11695	13.205	0.754545	20.5273	1.31233	40.91	1.16365	0.0658207	0.00681818	0.0825723	0.399295	-0.716067	0.00023	3.69979	0.0874927	1424.08	18442.9	0.730597	1.5303	371.073	56.8502	7.65175	7.22021	0.253242	3.25799	1.16365	8.33933	0.158715	0.0639766	0.217628
FW08SD100	WMT	USA	Temperate	TempConFor	Forest	0.00822368	0.822368	0.260636	4.54545	0.743937	0.000728253	0.0728253	-0.762393	0.402525	-0.384549	198	11.9017	2.28832	5.24	na	5.52727	0.742511	36.73	#VALUE!	#VALUE!	0.321591	0.56709	1.0232	-1.02271	0.00178444	na	0.0865969	2004.4	247.057	2.45985	1.80309	614.891	56.2472	3.72759	88.4324	0.195141	2.88096	na	na	0.521226	0.182194	na
FW08SD105	NPL	USA	Temperate	TempSavan	Savanna	0.0377159	3.77159	0.678663	16.835	1.25127	0.0169752	1.69752	0.254673	7.5771	0.880076	148.5	59.1786	1.28862	4.375	0.427273	4.46364	0.649689	81.5102	1.24237	0.0942526	0.0363636	0.190693	0.0395463	-0.741761	8.81482e-05	0.193051	0.049952	972.125	166.837	5.35539	1.5	486.221	59.811	8.44147	20.8961	0.28074	4.01658	1.24237	0.166767	0.899845	0.278718	0.225971
FW08SD165	NPL	USA	Temperate	TempSavan	Savanna	0.00119218	0.119218	0.0489146	1.0101	0.303218	0.000396996	0.0396996	-0.854805	0.336364	-0.460468	99	36.767	1.40753	4.645	0.518182	8.47273	0.928023	48.14	0.999582	-0.000181652	0.130682	0.361499	1.31089	0.0163307	0.000241111	0.462834	0.0252163	588.905	846.487	0.935514	1.5	592.761	63.7187	9.01217	1.6264	0.370629	4.01973	0.999582	1.09362	0.474432	0.168625	0.370784
FW08TN002	SAP	USA	Temperate	BroadDecFor	Forest	0.0701754	7.01754	0.904041	18.1818	1.28289	0.0140637	1.40637	0.177931	3.64377	0.562741	148.5	5.69508	2.02082	1.677	0.329091	2.59091	0.413452	12.02	0.449291	-0.347472	0.680682	0.825034	37.3636	-0.38415	0.0388563	0.664303	0.00666742	583.45	1.5912	17.0331	0.954577	1480.13	69	12.9861	53.224	0.275573	3.4029	0.449291	252.961	1.3134	0.364251	0.613351
FW08TN003	SAP	USA	Temperate	BroadDecFor	Forest	0.0102332	1.02332	0.306065	4.69799	0.755721	0.0013581	0.13581	-0.627438	0.62349	-0.19826	149	7.86892	1.07339	2.035	0.427273	4.59091	0.661899	14.3267	0.570539	-0.243714	0.397727	0.630656	10.8292	-0.410128	0.00914286	0.981943	0.00552469	492.416	2.7846	20.1529	2.07579	1325.07	68.8875	13.8597	79.7673	0.257815	3.28766	0.570539	87.9821	0.716125	0.234549	0.45188
FW08TN004	SAP	USA	Temperate	BroadDecFor	Forest	0.0214397	2.14397	0.497478	6.73401	0.888405	0.00242268	0.242268	-0.465633	0.760943	-0.112978	148.5	7.23471	1.01068	3.1325	0.255455	3.14091	0.497055	19.71	0.452555	-0.344329	0.110227	0.332005	1.03893	-1.03974	0.0047037	0.247819	0.0178756	465.135	5.913	4.61259	2.21974	1052.86	70	13.5673	16.9863	0.21269	2.99484	0.452555	11.4236	0.953494	0.290812	0.469976
FW08TN006	SAP	USA	Temperate	BroadDecFor	Forest	0.333824	33.3824	1.53634	103.03	2.01716	0.156101	15.6101	1.19618	48.1785	1.68294	148.5	3.13627	2	1.67105	0.4	3.08636	0.489447	6.84	0.4684	-0.329383	2.19545	1.48171	19.508	-0.827067	0.0553132	1.09052	0.00135146	1031.32	1.0449	19.1414	0	1346.1	71	10.7398	94.604	0.33708	4.18583	0.4684	591.136	1.35623	0.372218	0.719642
FW08TN007	SAP	USA	Temperate	BroadDecFor	Forest	0.031699	3.1699	0.620126	63.6574	1.81062	0.0375213	3.75213	0.585701	75.3496	1.87714	380.16	35.1982	2.00589	16.875	0.327273	20.0818	1.3028	56.24	0.889673	-0.0507697	1.52031	1.23301	1.44666	-0.457795	0.00105201	1.59453	0.31452	694.049	348.055	6.68763	1.41489	1758.47	68.376	12.9704	92.1883	0.33565	4.53923	0.889673	16.4391	0.226037	0.0885035	0.377274
FW08TN009	CPL	USA	Temperate	TempConFor	Forest	0.0298559	2.98559	0.600493	7.38255	0.923376	0.00589518	0.589518	-0.161454	1.45772	0.166643	149	7.66492	1.18142	1.35263	0.409091	2.47273	0.393176	8.72667	0.496358	-0.304205	0.944318	0.97176	0.65729	-1.22352	0.00381743	0.221035	0.000497547	109.246	0.9576	1.94443	1.01516	1337.16	68	14.8263	11.5349	0.228703	3.36674	0.496358	8.2691	1.36155	0.373197	0.460762
FW08TN013	SAP	USA	Temperate	BroadDecFor	Forest	0.00222102	0.222102	0.0871075	12.4579	1.12898	0.00112661	0.112661	-0.672312	6.31928	0.801354	1188	19.971	2.05356	47.05	0.692727	56.0909	1.74889	110.85	1.80123	0.255569	1.81023	1.34545	8.63014	0.115066	0.0003233	38.4782	6.96065	252.463	4379.25	0.350086	0.954582	1450.44	69.1518	14.5296	41.8942	0.349372	4.25705	1.80123	121.912	0.0758956	0.0317701	0.193963
FW08TN014	SAP	USA	Temperate	BroadDecFor	Forest	1.1855	118.55	2.07755	257.576	2.41259	0.61305	61.305	1.7882	133.199	2.12453	99	9.7705	1.28574	1.545	0.146364	2.17273	0.337005	10.7041	0.253404	-0.596186	1.79432	1.33952	4.45365	1.34941	0.000411111	0.00336147	0.000156955	362.425	1.0089	22.7834	1.66674	1473.76	69.1891	13.615	66.2872	0.346812	4.19119	0.253404	0.013543	1.929	0.466719	1.36861
FW08TN019	SAP	USA	Temperate	BroadDecFor	Forest	0.00197531	0.197531	0.0782867	0.673401	0.2236	0.000114568	0.0114568	-0.952893	0.0390572	-1.3093	148.5	0.866094	1.05062	0.025	0.63	3.40909	0.532639	1.25	0.6425	-0.192127	0.445455	0.667424	5656.85	1.55202	0.0188185	0.103098	2.91759e-07	357.025	1.2906	23.245	1.79545	1218.43	69	14.2436	73.7887	0.173205	2.73861	0.6425	19.0135	0.803326	0.256074	0.26958
FW08TN024	SAP	USA	Temperate	BroadDecFor	Forest	0.000804508	0.0804508	0.033605	3.15367	0.618432	0.000438047	0.0438047	-0.842227	1.71714	0.237329	1744	40.5888	2.23355	24	0.756364	39.2	1.59329	73.3909	1.49027	0.173266	1.32727	1.15207	27.2528	0.658363	0.00067084	11.5902	0.756702	265.385	1222.94	0.521726	0.74245	1460.88	69.7286	14.7946	47.3208	0.285473	3.62793	1.49027	76.1965	0.0925494	0.0384411	0.191558
FW08TN025	SAP	USA	Temperate	BroadDecFor	Forest	0.00284251	0.284251	0.10865	17.0034	1.25535	0.00511174	0.511174	-0.213835	30.5775	1.48554	1188	43.0126	2.05622	46.05	0.677273	59.8182	1.77683	112.8	1.80527	0.256543	1.53864	1.24042	3.32778	-0.245186	0.00041508	24.1782	4.21155	242.543	1909.23	0.43064	0.151523	1479.94	67.7116	14.5847	68.4123	0.411115	6.58242	1.80527	98.3518	0.11004	0.0453388	0.22773
FW08TN028	CPL	USA	Temperate	TempConFor	Forest	0.0261259	2.61259	0.557819	19.5707	1.31325	0.00520328	0.520328	-0.207379	3.89773	0.591924	158.4	27.5391	1.0239	6	0.663636	7.49091	0.874535	46.4	1.12764	0.0521691	1.41932	1.19135	0.142724	-1.9408	0.00202778	2.21378	0.107175	136.044	14.3388	0.930088	0	1399.72	68	15.1623	51.2319	0.220542	3.32347	1.12764	43.9928	0.443667	0.159467	0.195579
FW08TN029	SAP	USA	Temperate	BroadDecFor	Forest	0.00643004	0.643004	0.215639	42.0875	1.63435	0.00230536	0.230536	-0.480781	15.0896	1.17897	475.2	77.7157	2.1825	52.85	0.615455	65.4545	1.81594	112.99	1.74535	0.241884	1.34773	1.16092	14.8044	0.686684	0.0003541	13.2508	2.70771	247.999	5348.4	0.343747	0.772759	1445.05	68.8557	14.5139	47.8478	0.274746	3.48361	1.74535	45.9828	0.0532218	0.0225199	0.157416
FW08TN031	SAP	USA	Temperate	BroadDecFor	Forest	0.0129464	1.29464	0.360715	18.125	1.2816	0.0160882	1.60882	0.232697	22.5235	1.35283	480	42.8122	1.02645	11.3158	0.418182	14	1.14613	63.9479	1.05766	0.0243465	0.643182	0.801986	0.358741	-1.0083	0.000795875	1.4408	0.237486	427.778	474.146	2.45646	1.94699	1138.09	69.3131	13.7892	37.6604	0.349293	5.1499	1.05766	11.2376	0.36785	0.136039	0.330251
FW08TN035	SAP	USA	Temperate	BroadDecFor	Forest	0.102387	10.2387	1.05072	32.9966	1.53144	0.0328601	3.28601	0.529688	10.5899	1.0253	148.5	2.51736	1.13505	1.47895	0.327273	3.22273	0.508224	7.38144	0.401087	-0.396761	0.74881	0.865338	1.10289	-1.64357	0.0187572	0.664757	0.00145039	481.665	1.9854	6.83877	1.72729	1336.45	69	13.5216	17.7003	0.292163	3.74639	0.401087	122.196	1.16249	0.334954	0.728429
FW08TN044	CPL	USA	Temperate	TempConFor	Forest	0.0191589	1.91589	0.464771	10.0671	1.04403	0.00333875	0.333875	-0.362635	1.75436	0.246588	149	5.67392	1.57289	2.375	0.527273	5.25455	0.720535	10.96	0.636873	-0.195947	1.275	1.12916	21.0282	0.000658195	0.00440286	1.4436	0.0025094	163.097	2.4858	1.49015	0	1401.2	67	15.6398	47.5949	0.216331	3.60803	0.636873	62.2885	0.68665	0.227025	0.339676
FW08TN051	SAP	USA	Temperate	BroadDecFor	Forest	0.00999201	0.999201	0.300856	5.05051	0.781792	0.00142136	0.142136	-0.61594	0.718434	-0.13761	158.4	7.12997	1.33268	3.655	0.4	5.05455	0.703682	16.7879	0.567879	-0.245744	1.37159	1.17115	136.649	0.349604	0.0149306	1.48039	0.0227573	410.578	8.6058	13.7926	0.74245	1362.97	68.8296	13.3484	31.3134	0.247239	3.21903	0.567879	216.61	0.636859	0.214011	0.435373
FW08TN068	CPL	USA	Temperate	TempConFor	Forest	0.0320619	3.20619	0.623889	19.5286	1.31236	0.00734439	0.734439	-0.0786055	4.4734	0.651608	148.5	9.7013	1.07386	2.34	0.618182	6.09091	0.784682	13.55	0.753682	-0.122812	0.986905	0.993431	0.920305	-1.44321	0.00461481	1.83072	0.00310577	121.91	5.0931	1.22601	1.03791	1343.01	69	14.6019	32.0721	0.23573	3.34765	0.753682	82.7946	0.549614	0.190224	0.312771
FW08TX001	CPL	USA	Temperate	TempConFor	Forest	0.0210887	2.10887	0.492603	10.7744	1.07094	0.00340846	0.340846	-0.355713	1.74141	0.243389	148.5	12.8043	1.12368	2.775	0.727273	5.10909	0.708344	19.43	0.921573	-0.0354704	1.64773	1.28364	0.694586	-1.5128	0.00295926	1.85668	0.00736743	82.0474	10.8567	1.63641	0	1300.31	71	19.4855	79.0516	0.223699	3.25052	0.921573	53.845	0.636222	0.213842	0.242736
FW08TX001	CPL	USA	Temperate	TempConFor	Forest	0.00888978	0.888978	0.276227	5.38721	0.805311	0.0208076	2.08076	0.338609	12.6094	1.10104	148.5	9.42936	1.27671	3.795	0.781818	6.06	0.782473	14.27	0.924518	-0.0340845	1.07955	1.03901	0.34847	-1.96245	0.00351481	2.98371	0.00509546	82.0474	10.8567	1.63641	0.0909091	1300.31	71	19.4855	79.0516	0.34264	5.99012	0.924518	102.775	0.988469	0.298519	0.370615
FW08TX002	SPL	USA	Temperate	TempSavan	Savanna	0.0152768	1.52768	0.402723	20.7071	1.3366	0.00179112	0.179112	-0.554222	2.42778	0.386994	198	63.815	1.489	5.405	1.45455	13.5545	1.13208	105.8	2.51255	0.400114	1.12614	1.0612	0.0199653	-2.24106	0.000308333	9.59144	0.248662	182.681	36.4104	1.21889	1.54545	989.114	64	18.5375	6.76785	0.216986	3.09461	2.51255	28.9821	0.228308	0.0893074	0.086361
FW08TX002	SPL	USA	Temperate	TempSavan	Savanna	0.0105708	1.05708	0.313252	9.09091	1.00393	0.00151398	0.151398	-0.599639	1.30202	0.117941	198	55.0298	1.52594	5.03	0.736364	8.6	0.934498	94.73	1.68366	0.226255	0.934091	0.966484	0.0184644	-2.15441	0.000502778	2.49083	0.236672	182.681	36.4104	1.21889	1.56062	989.114	64	18.5375	6.76785	0.20712	3.12247	1.68366	12.2729	0.363077	0.134521	0.123018
FW08TX003	SPL	USA	Temperate	TempSavan	Savanna	0.00362445	0.362445	0.134319	3.15657	0.618735	0.000210218	0.0210218	-0.917136	0.183081	-0.714261	158.4	18.1913	1.01143	5.61	0.790909	8.70909	0.939973	36.69	1.15781	0.063637	0.829545	0.910794	0.6554	-1.85223	0.00479624	6.17845	0.105377	602.966	39.2814	2.04214	1.35539	821.704	62.1706	18.0087	30.4793	0.173205	2.73861	1.15781	290.407	0.314454	0.118746	0.149597
FW08TX004	SPL	USA	Temperate	TempSavan	Savanna	0.000283852	0.0283852	0.0121558	0.420875	0.152556	1.65e-05	0.00165	-0.992893	0.0244108	-1.46331	237.6	30.11	1.12534	6.19	0.981818	14.8273	1.17106	44.41	1.42592	0.154095	1.38182	1.17551	2.99019	-1.09681	0.00410417	12.1938	0.127605	354.334	116.354	1.52169	1.19698	797.828	62.5227	18.0553	36.5527	0.173205	2.73861	1.42592	490.443	0.184701	0.0736088	0.121469
FW08TX005	CPL	USA	Temperate	TempConFor	Forest	0.000668056	0.0668056	0.0280853	0.721501	0.235907	3.87e-05	0.00387	-0.98351	0.041847	-1.28528	277.2	34.0522	1.12406	8.335	0.972727	10.8	1.03342	51.43	1.48703	0.172319	0.417857	0.646419	0.2004	-1.32062	0.000457143	3.04505	0.0820338	103.548	628.733	0.469549	0.606068	799.24	72.7625	21.4694	5.30166	0.173205	2.73861	1.48703	13.6418	0.253575	0.0981504	0.116477
FW08TX006	CPL	USA	Temperate	TempConFor	Forest	0.0408497	4.08497	0.706288	20.8333	1.33912	0.00579323	0.579323	-0.167924	2.95455	0.471958	158.4	37.1743	1.17211	3.34	0.763636	5.1	0.70757	49.52	1.25884	0.0999693	1.67045	1.29246	0.0124001	-2.6989	0.00171875	1.52	0.0521945	147.327	22.4316	1.8364	0.954545	1258.31	70.4947	18.6124	47.9578	0.210204	3.15736	1.25884	25.6025	0.61909	0.209271	0.166982
FW08TX009	CPL	USA	Temperate	TempConFor	Forest	0	0	0	0	0	0	0	-1	0	-2	198	3.06888	1.02944	4.955	1.27273	11.4182	1.0576	38.37	1.65643	0.219172	0.225	0.474342	0.00774597	-2.93977	0.000480556	19.5817	0.156588	9.17925	13.3776	0.197237	1.95455	1455.88	76	20.2667	8.69214	0	0	1.65643	92.2189	0	0	0
FW08TX010	SPL	USA	Temperate	TempSavan	Savanna	0.00220879	0.220879	0.0866727	3.15657	0.618735	0.000155499	0.0155499	-0.93723	0.222222	-0.634096	316.8	8.57434	1.02035	7.085	0.654545	14.2909	1.15506	19.07	0.845245	-0.0730172	0.634091	0.796298	60.0058	0.236641	0.00483333	7.1833	0.032229	393.718	51.291	1.9907	1.88598	835.835	64	18.8035	47.5469	0.192947	2.86672	0.845245	340.249	0.200598	0.0793975	0.228274
FW08TX011	CPL	USA	Temperate	TempConFor	Forest	0.00880096	0.880096	0.27418	16.2338	1.23638	0.0011052	0.11052	-0.676706	2.0386	0.311457	277.2	76.7097	1.23369	7.21	0.490909	18.4455	1.26589	94.75	1.43841	0.157882	1.42841	1.19516	0.0198506	-1.39765	0.000180556	1.46407	0.153	107.786	64.1277	1.25179	0.272736	1302.37	69	17.7163	73.7358	0.204724	3.07416	1.43841	2.5906	0.166662	0.0669452	0.142327
FW08TX012	SPL	USA	Temperate	TempSavan	Savanna	0.000529101	0.0529101	0.0223913	0.505051	0.177551	3.07e-05	0.00307	-0.986868	0.0292929	-1.40569	198	4.83789	1.06573	5.095	0.945455	9.54545	0.979797	19.26	1.13805	0.0561631	0.321591	0.56709	0.34641	-1.72555	0.000938889	8.85354	0.0172386	1600.41	50137.1	1.32076	0.871245	450.618	52.0181	11.8345	11.2511	0.173205	2.73861	1.13805	81.4624	0.286902	0.109546	0.152194
FW08TX013	CPL	USA	Temperate	TempConFor	Forest	0.0490196	4.90196	0.770996	34.8485	1.55447	0.00645922	0.645922	-0.127307	4.59192	0.662939	198	27.8742	2.08877	4.73	1.42727	7.10909	0.851814	71.32	2.14047	0.33051	1.34432	1.15945	0.0757503	0.937607	0	0	0	87.3098	38.1573	0.618072	1.39396	1137.59	70	19.777	13.8618	0.216651	3.10599	2.14047	0	0.436903	0.157428	0.101216
FW08TX014	SPL	USA	Temperate	TempSavan	Savanna	0.00203645	0.203645	0.0804983	5.21886	0.79371	0.00025784	0.025784	-0.900375	0.660774	-0.173424	594	51.6257	1.24158	13.825	2.20909	25.6273	1.4087	84.44	3.05349	0.484797	1.27614	1.12966	17.0357	-1.00276	0.00580833	174.989	1.6252	439.699	416.027	0.898333	0.939414	767.573	62.5081	18.2038	9.77108	0.231109	3.20945	3.05349	9960.64	0.125236	0.0512436	0.0756868
FW08TX015	SPL	USA	Temperate	TempSavan	Savanna	0.000116409	0.0116409	0.00502638	0.302663	0.114832	6.75e-06	0.000675	-0.997078	0.0175545	-1.55981	330.4	27.1711	1.14666	17.9083	1.15	26	1.41497	59.8	1.748	0.242541	0.525	0.724569	21.3455	-0.663991	0.00694279	57.8115	1.34289	491.491	2690.92	0.378831	0.6667	650.758	58.4959	17.8142	1.63828	0.173205	2.73861	1.748	3933.46	0.105331	0.0434925	0.0990876
FW08TX017	SPL	USA	Temperate	TempSavan	Savanna	0.00124179	0.124178	0.0508353	3.28283	0.631731	0.000331222	0.0331222	-0.87575	0.875631	-0.052747	792	35.5712	1.09237	18.435	1.18182	26.4364	1.4222	63.12	1.81302	0.258402	1.05227	1.0258	56.1834	0.171628	0.00265069	32.3337	0.803662	280.638	306.102	0.951193	0.651541	868.442	65.1279	18.8587	18.2969	0.266424	3.68367	1.81302	839.924	0.139341	0.0566537	0.146951
FW08TX019	CPL	USA	Temperate	TempConFor	Forest	0.0255289	2.55289	0.550582	24.9719	1.4145	0.00398538	0.398538	-0.302301	3.89843	0.592002	356.4	37.532	1.3307	8.115	1.49091	9.78182	0.99042	82.88	2.31971	0.365434	1.58182	1.2577	0.156231	-1.99631	0.000673765	12.5116	0.401527	73.4931	119.692	0.710508	0.1894	1421.7	72	19.3876	59.9672	0.212347	3.22447	2.31971	82.6132	0.329639	0.123734	0.0915403
FW08TX025	CPL	USA	Temperate	TempConFor	Forest	0	0	0	0	0	0	0	-1	0	-2	158.4	12.486	1.00161	3.6	0.809091	5.06364	0.704463	51.99	1.32899	0.123522	0.282955	0.531935	0.238249	-1.71044	0.000857639	3.24609	0.118899	33.7739	8.8821	0.477573	2.21971	1267.73	73	20.7636	11.9209	0	0	1.32899	27.283	0	0	0
FW08TX031	SPL	USA	Temperate	TempSavan	Savanna	0.00135975	0.135975	0.0553688	1.76768	0.442115	0.000132284	0.0132284	-0.946045	0.17197	-0.740001	396	28.8949	1.1295	6.52	0.577778	13	1.11394	34.11	0.918878	-0.0367423	1.14545	1.07026	17.9074	0.12147	0.00347608	2.54226	0.055659	279.131	171.179	0.826935	1.22728	881.413	65.0002	19.3935	28.0792	0.201408	2.92163	0.918878	86.6034	0.224741	0.0880442	0.21919
FW08TX032	SPL	USA	Temperate	TempSavan	Savanna	0.00483749	0.483749	0.17136	10.7744	1.07094	0.00125624	0.125624	-0.646615	2.79798	0.448394	148.5	17.641	1.09994	1.69	2.18182	22.2727	1.34777	19.12	2.37302	0.375301	0.978409	0.989146	0.444013	-2.54455	0.0033599	130.884	0.00347177	291.345	54.6705	1.35874	1.19698	948.017	64	17.3758	26.1625	0.225974	3.63377	2.37302	4309.63	0.163149	0.0656352	0.0952265
FW08TX033	SPL	USA	Temperate	TempSavan	Savanna	0	0	0	0	0	0	0	-1	0	-2	396	6.0534	1.12691	8.95	1	7.47273	0.873479	32.86	1.3286	0.123394	0.201136	0.448482	0.34641	-1.82053	0.000938889	9.32653	0.135147	1561.72	53158.8	1.31056	0	456.051	52.2582	11.9809	10.63	0	0	1.3286	85.8144	0	0	0
FW08TX035	SPL	USA	Temperate	TempSavan	Savanna	0.023195	2.3195	0.521073	28.8462	1.47489	0.00682078	0.682078	-0.10675	8.48257	0.929039	166.4	15.8784	1.02131	6.828	0.9	12.4364	1.09469	23.0476	1.13048	0.0532614	0.297727	0.545644	0.34641	-1.08862	0.000484108	2.88335	0.0104013	105.735	1739.36	0.373511	1	899.332	69.2692	20.8188	15.9527	0.286911	3.90637	1.13048	13.6793	0.314108	0.118631	0.253796
FW08TX045	CPL	USA	Temperate	TempConFor	Forest	0.0179856	1.79856	0.446935	18.1818	1.28289	0.00104316	0.104316	-0.689697	1.05455	0.0271642	198	52.9339	1.67816	5.47	1.35455	10.1091	1.00471	72.09	2.07545	0.317111	0.810227	0.900126	0.237106	-2.28721	0.00240278	12.8211	0.245479	103.289	27.4482	1.16094	0.969714	1255.09	70	18.3775	34.6496	0.173205	2.73861	2.07545	301.902	0.270906	0.104113	0.0834544
FW08TX047	SPL	USA	Temperate	TempSavan	Savanna	0.035493	3.5493	0.657945	16.7785	1.2499	0.00437416	0.437416	-0.269689	2.06779	0.317601	149	6.41799	1.1958	0.83	0.963636	4.72727	0.674611	6.91333	1.03277	0.0140035	1.47841	1.2159	0.0111242	0.647917	0	0	0	161.705	7.8714	1.27838	2.15226	997.648	67	19.0665	4.66369	0.213418	3.11748	1.03277	0	0.659466	0.219968	0.206646
FW08TX052	SPL	USA	Temperate	TempSavan	Savanna	0	0	0	0	0	0	0	-1	0	-2	396	5.13531	1.04475	16.58	1	290.455	2.46308	19.33	1.1933	0.0767496	0.0318182	0.178377	0.259321	-0.896949	0.000134167	112.408	0.020383	1102.09	15191.4	0.681168	0	501.677	53.7563	14.2092	2.38864	0	0	1.1933	147.798	0	0	0
FW08TX055	SPL	USA	Temperate	TempSavan	Savanna	0.00019083	0.019083	0.00820956	0.550459	0.19046	4.28e-05	0.00428	-0.981799	0.123486	-0.874564	1090	na	2.00233	19.74	1.56364	28.8455	1.46008	51.7248	2.08088	0.318248	0.507955	0.712709	0.154347	na	0	na	na	894.1	31583.3	0.432038	1	472.243	53.0203	16.9911	0.826964	0.239013	3.16565	2.08088	na	0.109745	0.0452233	0.114861
FW08TX064	SPL	USA	Temperate	TempSavan	Savanna	0.000694444	0.0694444	0.0291582	2.36742	0.527298	7.85e-05	0.00785	-0.96718	0.267519	-0.556707	633.6	21.4983	2.86163	16.6316	1.83636	34.0909	1.53264	51.14	2.34776	0.370654	0.870455	0.932982	45.87	-0.349321	0.00329688	162.225	0.640955	605.444	6974.32	0.386609	0.6667	631.928	57.2578	17.7369	6.24693	0.21269	2.99484	2.34776	5241.38	0.0878486	0.0365684	0.0905925
FW08TX065	SPL	USA	Temperate	TempSavan	Savanna	6.47e-05	0.00647	0.00280083	0.5	0.176091	3.75e-06	0.000375	-0.998374	0.029	-1.40894	400	6.21767	1.05613	26.5	0.659091	77.3	1.88818	23.5347	0.894437	-0.04845	0.161364	0.401701	0.375187	-0.897392	0.0003375	16.1892	0.0816564	1650.91	46050.4	1.33691	0.6667	446.661	51.7457	11.626	12.1911	0.173205	2.73861	0.894437	53.5457	0.0354284	0.0151201	0.193647
FW08TX066	SPL	USA	Temperate	TempSavan	Savanna	0.000152961	0.0152961	0.00659272	0.631313	0.212537	8.87e-06	0.000887	-0.996165	0.0366162	-1.33146	475.2	24.5133	1.03856	22.535	1.27	41.2727	1.61566	47.26	1.7426	0.241198	0.302273	0.549793	98.798	-0.0112273	0.00591551	91.6408	0.810025	593.569	1845.27	0.802654	0.242436	725.196	58.2251	18.8097	38.8067	0.173205	2.73861	1.7426	5312.6	0.0663541	0.0279014	0.0993946
FW08TX067	SPL	USA	Temperate	TempSavan	Savanna	0.00335177	0.335177	0.125539	2.0202	0.480036	0.000194403	0.0194403	-0.922849	0.117172	-0.895609	198	35.3871	1.05681	3.66	0.363636	6.02727	0.780121	38.47	0.748336	-0.125903	0.595455	0.771657	0.0963587	-1.56753	0.00184579	0.377199	0.027975	607.929	1544.67	0.514373	3.03032	663.088	58.3067	18.4357	2.11137	0.173205	2.73861	0.748336	6.82305	0.45437	0.162675	0.231454
FW08TX088	SPL	USA	Temperate	TempSavan	Savanna	0	0	0	0	0	0	0	-1	0	-2	149	5.54657	1.01823	2.65789	1.42727	39	1.59106	11.9667	1.54694	0.189473	0.167045	0.408712	4.77664	-1.81488	0.0132	276.979	0.00666574	420.536	52.1973	3.14322	1.5303	817.612	63	18.881	45.4331	0	0	1.54694	35830	0	0	0
FW08TX104	SPL	USA	Temperate	TempSavan	Savanna	0.00108507	0.108507	0.0447384	1.51515	0.400564	0.000290618	0.0290618	-0.889202	0.405808	-0.381107	396	27.9831	1.06722	7.605	0.936364	13.9636	1.145	39.32	1.32956	0.123709	1.03068	1.01523	12.6193	-0.228031	0.00260028	7.80094	0.0904286	370.239	227.919	1.01927	0.712136	843.294	64.0419	18.9239	39.2983	0.242047	3.67665	1.32956	198.789	0.263302	0.101507	0.18205
FW08TX118	CPL	USA	Temperate	TempConFor	Forest	0.00297407	0.297407	0.113076	2.52525	0.54719	0.000172496	0.0172496	-0.930889	0.146465	-0.805584	237.6	22.4449	1.34179	4.57	1.45455	8.49091	0.928954	41.69	1.87145	0.272177	0.642045	0.801277	0.0134328	-2.85825	0.000881944	9.8352	0.0460221	17.7543	216.387	0.162426	1.43182	1157.6	73.8524	21.0037	9.38653	0.173205	2.73861	1.87145	85.0062	0.322535	0.121407	0.0925515
FW08TX119	SPL	USA	Temperate	TempSavan	Savanna	0.00558659	0.558659	0.192751	4.54545	0.743937	0.000324022	0.0324022	-0.878105	0.263636	-0.562826	198	30.7182	1.13103	3.98	0.836364	8.13636	0.91043	34.71	1.18346	0.0731549	0.459091	0.677562	0.0907236	-2.14872	0.00218888	2.66463	0.0270245	629.201	330.529	0.988102	1.18184	640.871	56.9907	17.5487	10.1794	0.173205	2.73861	1.18346	57.1591	0.336589	0.125998	0.146354
[truncated: 1,706 more rows]
